# Supplementary material for: MYBL2 Drives Prostate Cancer Plasticity: Inhibiting Its Transcriptional Target CDK2 for RB1-Deficient Neuroendocrine Prostate Cancer
Source: Cancer Res Commun. 2024 Sep 2;4(9):2295–307. doi: 10.1158/2767-9764.CRC-24-0069 (PMC11368174; doi:10.1158/2767-9764.CRC-24-0069)
Supplement: Table S1 — Summary of Peak calls following H3K27ac ChIPseq with Atacseq integration. [file crc-24-0069_table_s1_supps1.xlsx]

## Sheet: Supp Table S1
Supplementary table 1: MYBL2 as a putative master-regulator transcription factor (MR-TF) in murine prostate cancer deficient for Rb1
CES.DKO1	CES.SKO1	CES.SKO2	baseMean	log2FoldChange	lfcSE	stat	pvalue	padj	gene_id	SE.rank.DKO1	SE.rank.SKO1	SE.rank.SKO2
1	0.358379	0.64183	13296.5	-0.0150228	0.293631	-0.0511622	0.959196	0.968741	Elf3	34	248	209
0.991179	0	0	6526.43	-8.84074	0.661086	-13.3731	8.6886e-41	5.87928e-39	Foxa2	6	1162	1162
0.58519	0.406746	0.469312	27493.1	-2.55985	0.221377	-11.5633	6.32124e-31	2.31936e-29	Foxp1	37	352	341
0.274373	0	0	2884.45	-0.29554	0.349115	-0.846541	0.397251	0.482227	Srf	470	1162	1162
0.256267	0.730287	0.841581	43012.3	2.13019	0.398257	5.34879	8.8545e-08	4.25435e-07	Ehf	891	179	184
0.370706	0.415777	0.757396	1337.4	0.520976	0.151041	3.44923	0.000562188	0.00145421	Foxj2	827	743	503
0.12442	0.13839	0.131186	2725.02	0.461655	0.195597	2.36024	0.0182633	0.0338446	Foxo3	422	454	257
0.143454	0	0	6324.36	-1.75583	0.187629	-9.35799	8.12659e-21	1.43046e-19	Maz	404	1162	1162
0.13533	0	0	1484.75	-0.311276	0.232827	-1.33694	0.181241	0.250656	E2f3	682	1162	1162
0.182219	0.533785	0.491982	3540.47	0.0493737	0.499255	0.0988949	0.921222	0.939841	Meis1	276	266	173
0.27182	0	0	17919.3	-8.35951	0.727793	-11.4861	1.5492e-30	5.56401e-29	Ascl1	303	1162	1162
0.12117	0.976798	0.0977329	2541.93	0.765218	0.4912	1.55785	0.119268	0.175708	Klf5	572	761	489
0.241411	0.433268	0.515482	1672.73	2.15829	0.242666	8.89408	5.89072e-19	8.80826e-18	Bcl6	782	246	251
0.297818	0	0	10106.2	-0.998751	0.132857	-7.51751	5.58279e-14	5.47894e-13	Elf2	209	680	423
0.308032	0.525897	0.34172	1444.11	-0.788344	0.178942	-4.40558	1.05502e-05	3.70994e-05	Foxc1	297	651	170
0.239322	0.306693	0.252004	7829.86	1.35314	0.319878	4.23017	2.33514e-05	7.74482e-05	Foxa1	129	49	25
0.289694	0	0	15255	-0.874155	0.279455	-3.12807	0.00175957	0.00414231	Tcf12	NA	NA	NA
0.612349	0	0.152889	4843.07	-1.65274	0.233397	-7.08123	1.42884e-12	1.22128e-11	Hoxa9	1162	1162	144
0.422006	0	0	8500.88	-3.842	0.19571	-19.6311	8.38894e-86	4.47634e-83	Sox2	8	1162	1162
0.420149	0.784401	0.574924	9126.24	0.447119	0.327366	1.36581	0.171999	0.239917	Jun	274	347	220
0.0696379	0.451794	0.460326	6803.27	0.450162	0.224363	2.0064	0.0448135	0.074934	Jund	315	1162	1162
0.185469	0	0	189.589	-7.98018	0.796963	-10.0132	1.3331e-23	2.85189e-22	Lmx1b	284	1162	1162
0.0942433	0.481099	0.384988	3211.13	1.4576	0.380421	3.83154	0.000127344	0.000371085	Tgif1	829	102	112
0.0714949	0.0603248	0.081974	2815.85	0.0992238	0.241816	0.410328	0.681565	0.747177	Nfic	63	141	93
0.277391	0	0.133674	594.622	-2.93809	0.345083	-8.51417	1.6779e-17	2.26256e-16	Hoxa7	2	1162	1162
0.300836	0.657612	0.790987	1352.75	1.31053	0.215294	6.08717	1.14923e-09	7.06485e-09	Rara	179	41	34
0.243965	0.320364	0.183578	9657.39	-1.02548	0.265854	-3.8573	0.000114645	0.000337183	Sox4	370	398	364
0.0928505	0.069784	0.0899917	11875.6	1.83917	0.474223	3.87828	0.000105199	0.000311263	Fosl2	321	98	62
0.575673	0	0	1299.33	-2.89049	0.468478	-6.16996	6.83089e-10	4.30701e-09	Nr2f1	177	1162	1162
0.0835655	0.30473	0.148189	2746.61	-1.01731	0.149674	-6.79681	1.06961e-11	8.29569e-11	Patz1	393	825	621
0.338208	0	0	6545.77	-4.30428	0.363821	-11.8308	2.70663e-32	1.08474e-30	Myb	66	1162	1162
0.140669	0.0178833	0.0235001	3274.65	0.349088	0.276499	1.26253	0.206759	0.279894	Nr2f6	369	722	387
0.0977252	0	0	8363.45	0.287016	0.342838	0.837178	0.402492	0.487733	Tcf4	883	1162	1162
0.146936	0.0573978	0.0826652	5755.32	1.87601	0.40653	4.61469	3.93684e-06	1.48115e-05	Junb	1162	50	1162
0.0176416	0.121328	0.0926182	9142.99	0.695612	0.226572	3.07015	0.00213948	0.00495806	Grhl2	590	37	177
0.389972	0	0	4034.33	-1.98441	0.283451	-7.00089	2.54346e-12	2.11494e-11	Sox13	58	1162	1162
0.126045	0	0	3273.95	-1.90286	0.17667	-10.7706	4.73672e-27	1.32628e-25	Pknox1	653	1162	1162
0.097493	0	0	68.0819	-1.95607	0.460635	-4.24648	2.1716e-05	7.24227e-05	Hoxa6	NA	NA	NA
0.238162	0	0	53.7045	-0.216102	0.485942	-0.444707	0.656532	0.725569	Hoxa3	NA	NA	NA
0.446147	0	0.775228	3911.38	1.64038	0.21283	7.70744	1.28363e-14	1.3348e-13	Rreb1	169	185	258
0.371634	0.861467	0.53843	4579.93	0.0935628	0.287532	0.325399	0.744879	0.800516	Klf13	42	55	44
0.0311049	0.0881671	0.0763063	3758.32	2.2314	0.627978	3.55332	0.000380407	0.00101435	Atf3	719	177	305
0.11026	0.133714	0	4432.74	-3.53732	0.252963	-13.9835	1.96443e-44	1.56118e-42	E2f2	775	1162	1162
0.260446	0	0	1315.24	-5.22299	1.55742	-3.35361	NA	NA	Pax9	95	1162	1162
0.0596565	0	0	6226.52	0.706637	0.311508	2.26844	0.0233025	0.0420563	Hivep2	857	1162	1162
0.0775302	0.262716	0.371579	14396.7	-1.1916	0.191922	-6.20874	5.34104e-10	3.40674e-09	Srebf1	110	278	196
0.174327	0	0	845.168	0.795434	0.260737	3.05071	0.00228299	0.00525995	Mef2d	102	313	294
0.0160167	0.134714	0.094277	20191.5	1.41645	0.412594	3.43304	0.000596846	0.00153529	Nfib	112	72	40
0.0554782	0.135213	0	26640.7	-0.324501	0.200834	-1.61577	0.106144	0.159366	Xbp1	316	341	1162
0.0461931	0.0646439	0.0447885	7185.46	0.153364	0.321209	0.47746	0.633035	0.705166	Nfix	12	3	2
0.0157846	0	0	3617.62	-0.480467	0.12784	-3.75835	0.000171036	0.000487525	Usf2	406	1162	1162
0.0582637	0.19204	0.337987	9337.87	1.11439	0.491609	2.26683	0.0234006	0.0422088	Bhlhe40	99	257	205
0.688719	0	0	8610.59	-8.4697	0.786483	-10.7691	4.81822e-27	1.34708e-25	Sox1	26	1162	1162
0.0127669	0.0394432	0.0293061	4194.79	0.890338	0.376228	2.36648	0.017958	0.0333285	Arid5b	943	408	412
0.0044104	0	0	8103.32	-1.53384	0.321582	-4.76966	1.84533e-06	7.29694e-06	Six1	24	105	54
0.0227484	0	0	7135.01	-5.89977	0.479806	-12.2962	9.49822e-35	4.5368e-33	Prox1	23	1162	1162
0.0278552	0	0	1282.7	-0.992024	0.51827	-1.91411	0.0556066	0.0904861	Etv5	541	1162	1162
0.217038	0	0	5677.77	-8.64875	0.715819	-12.0823	1.30976e-33	5.76911e-32	Insm1	192	1162	1162
0.0543175	0.0232019	0.0362179	5603.79	0.342159	0.160543	2.13126	0.0330677	0.0573047	Zbtb7b	120	161	301
0.00232126	0.0124933	0.0106442	931.546	0.928857	0.335597	2.76778	0.005644	0.0118316	Mnt	238	274	300
0.0255339	0.0687846	0.076721	1761.57	0.946461	0.282634	3.34871	0.00081188	0.00203717	Bhlhe41	483	1043	593
0.157149	0.13839	0.126348	3167.84	1.72921	0.336284	5.14211	2.71667e-07	1.21875e-06	Hes1	270	132	83
0.0088208	0.013814	0.0139618	1207.05	0.15304	0.290045	0.527643	0.597747	0.673475	Mafg	1162	1162	1162
0	0.253257	0	5117.35	-0.307017	0.358816	-0.855637	0.392199	0.477241	Srebf2	1162	1106	1162
0	0.025415	0.0167266	1468.09	0.257287	0.305192	0.843035	0.399209	0.484226	Erf	1162	811	537
0	0.280457	0.44042	2548.72	3.63235	0.44976	8.07619	6.68204e-16	7.81426e-15	Smad3	1162	148	262
0	0.900375	0.965856	7036.85	0.710107	0.221187	3.21044	0.00132533	0.00319586	Etv6	1162	82	295
0	0.79229	0.759746	816.925	4.28827	0.363818	11.7868	4.563e-32	1.80548e-30	Tcf7l2	1162	136	115
0	0.0643941	0	16811.7	-0.188611	0.361803	-0.521309	0.602152	0.677457	Ets2	898	322	339
0	0.323327	0.450926	1463.06	3.25786	0.390124	8.35085	6.77759e-17	8.68164e-16	Rarg	1162	220	235
0	0.465251	0.270943	358.585	0.524187	0.223052	2.35006	0.0187702	0.0346772	Sp2	1162	700	567
0	0.658255	0	2600.57	3.45233	0.387704	8.90457	5.35941e-19	8.05896e-18	Rest	NA	NA	NA
0	0.0655006	0.0588886	2628.2	1.02328	0.35965	2.84522	0.00443811	0.00953811	Hoxa10	423	684	274
0	0.351704	0	8433.43	1.48282	0.128347	11.5532	7.11243e-31	2.59437e-29	Smad4	NA	NA	NA
0	0.177155	0	2331.55	1.42162	0.276306	5.14511	2.67369e-07	1.20091e-06	Elk3	1162	353	1162
0	0.484919	0.910699	1094.15	5.27326	0.798007	6.60804	3.89445e-11	2.85787e-10	Spdef	1162	128	77
0.0928505	0.426593	0.0899917	2824.24	2.49908	0.84846	2.94543	NA	NA	Fos	1162	142	699
0	0.731822	0.123583	5349.76	1.64614	0.211963	7.76616	8.09022e-15	8.60928e-14	Nfkb1	1162	437	304
0	0.238836	0.0855682	622.158	2.75507	0.441245	6.24385	4.26922e-10	2.74748e-09	Tead3	1162	1162	333
0	0.0699268	0.244954	2584.93	1.10892	0.313172	3.54093	0.000398714	0.00105893	Mafk	1162	967	870
0	0.164055	0.213022	4605.77	2.47359	0.49191	5.02854	4.94216e-07	2.13213e-06	Nr2f2	1162	117	59
0	0.704301	0.911252	5698.36	0.578382	0.14217	4.06825	4.73667e-05	0.000148826	Irf1	1162	103	121
0	0.121756	0	3514.67	0.95489	0.102778	9.29081	1.53113e-20	2.65757e-19	Etv3	1162	1126	1162
0	0.96252	0.875311	3947.18	3.64916	0.507894	7.18488	6.72645e-13	5.97068e-12	Runx1	1162	344	28
0.0088208	0.168445	0.258916	2254.66	3.45635	0.297069	11.6348	2.74169e-31	1.02819e-29	Maf	1162	997	1162
0	0.252722	0	17293.4	-0.0919145	0.224363	-0.409668	0.68205	0.747577	Irf6	1162	1162	833
0	0.577012	0.725048	2039.02	3.06345	0.508695	6.02217	1.72096e-09	1.03512e-08	Zbtb16	1162	36	259
0	0.470212	0.676528	2633.7	1.53033	0.232094	6.59358	4.29337e-11	3.13582e-10	Rxra	1162	113	95
0	0.028806	0.0382914	193.492	4.75727	1.05881	4.49305	7.02094e-06	2.54608e-05	Irx5	1162	1081	201
0	0.154417	0	1575.29	2.7902	0.389983	7.15468	8.38703e-13	7.36765e-12	Pknox2	1162	1084	1162
0	0.322791	0	7577.48	2.03984	0.208525	9.78223	1.3422e-22	2.70409e-21	Pbx1	1162	386	1162
0	0.307121	0.449129	8310.07	1.39532	0.227924	6.12185	9.24925e-10	5.73884e-09	Elf1	NA	NA	NA
0	0.308727	0.323749	2543.85	1.43629	0.644738	2.22771	0.0259001	0.0462483	Gata3	1162	100	48
0	0.0985187	0.177772	2611.49	2.73797	0.743213	3.68397	0.000229633	0.000638855	Sp8	1162	306	182
0	0.548777	0	1014.61	2.99104	0.526663	5.67922	1.35308e-08	7.272e-08	Runx2	1162	361	291
0	0.255827	0.276472	3496.64	1.19011	0.277335	4.29123	1.7769e-05	6.02603e-05	Klf9	1162	166	142
0	0.252436	0.380564	471.82	3.50266	0.630834	5.55243	2.81731e-08	1.44312e-07	Hnf1b	1162	339	292
0	0.135463	0.168786	2084.66	1.86481	0.313986	5.93917	2.86473e-09	1.6777e-08	Klf3	1162	146	143
0	0.111012	0.176666	4426.6	6.56055	0.78564	8.35058	6.79287e-17	8.69524e-16	Sox9	1162	555	374
0	0.10373	0.290572	1413.65	1.54491	0.388671	3.97485	7.04231e-05	0.000215681	Klf4	1162	868	580
0	0.250866	0.384988	1878.32	0.819879	0.283972	2.88718	0.00388714	0.00846702	Foxk1	1162	245	612
0	0.160164	0	1385.24	1.35888	0.341389	3.98043	6.87895e-05	0.000211059	Irf8	1162	787	1162
0	0.0955203	0.0714681	2723.02	1.8645	0.233628	7.98061	1.45612e-15	1.64516e-14	Grhl1	1162	993	886
0	0.221346	0	887.676	1.73667	0.410109	4.23465	2.28905e-05	7.60412e-05	Cebpb	NA	NA	NA
0	0.329966	0	520.668	0.202505	0.349554	0.579325	0.56237	0.640455	Klf7	1162	557	1162
0	0.130644	0	497.737	2.09571	0.523567	4.00276	6.26071e-05	0.000193392	Tead4	1162	831	1162
0	0.0340889	0	6461.52	1.81772	0.261368	6.95466	3.53425e-12	2.89118e-11	Nfe2l2	1162	333	1162
0	0.105444	0.0438208	2002.67	2.33458	0.310569	7.51711	5.60015e-14	5.49309e-13	Nfil3	1162	424	315
0	0.0526147	0.0627592	1281.67	0.883399	0.348931	2.53173	0.0113501	0.0221498	Cebpa	1162	876	750
0	0.746743	1	1540.2	1.43001	0.226075	6.32539	2.526e-10	1.6658e-09	Irf2	1162	18	263
0	0.320435	0.4812	5497.05	0.645147	0.198786	3.24544	0.00117268	0.00285803	Smad1	1162	213	165
0	0.00510441	0.00456179	3267.41	1.46986	0.16077	9.14262	6.0955e-20	9.92499e-19	Elk4	1162	976	686
0	0.00724612	0	3561.97	0.853992	0.330976	2.58023	0.00987354	0.0195151	Ets1	1162	1052	1162
0	0.00531858	0.0340061	1267.17	3.02902	0.468025	6.47193	9.6757e-11	6.73764e-10	Myc	1162	711	859
0	0.117865	0.280481	4034.87	5.46004	0.914463	5.97076	2.36151e-09	1.39524e-08	Hoxb13	1162	366	393
0	0.0840621	0	703.202	0.128457	0.315569	0.407064	0.683961	0.74929	Glis2	1162	1141	1162
0	0.0303766	0.0464473	843.891	1.36346	0.551836	2.47078	0.013482	0.0258272	Barx2	383	120	306
0	0	0.198645	890.379	4.40679	0.699119	6.30334	2.913e-10	1.90688e-09	Foxq1	1162	1162	381
0	0	0.188831	646.366	-0.480255	0.200754	-2.39226	0.0167452	0.031264	Dbp	1162	1162	834
0	0	0.0841858	453.855	1.22539	0.711282	1.72279	0.0849269	0.131223	Tbx2	1162	1162	828
