# Supplementary material for: MYBL2 Drives Prostate Cancer Plasticity: Inhibiting Its Transcriptional Target CDK2 for RB1-Deficient Neuroendocrine Prostate Cancer
Source: Cancer Res Commun. 2024 Sep 2;4(9):2295–307. doi: 10.1158/2767-9764.CRC-24-0069 (PMC11368174; doi:10.1158/2767-9764.CRC-24-0069)
Supplement: Table S2 — Combined genes enriched in human NEPC, PDX samples and NE-like mouse models [file crc-24-0069_table_s2_supps2.xlsx]

## Sheet: Supp Table S2
Supplementary table 2: Combined genes enriched in human NEPC, PDX samples and NE-like mouse models
	baseMean	log2FoldChange	lfcSE	stat	pvalue	padj
TMEM163	24.9163	2.80663	0.400958	6.99157	2.72e-12	2.4e-10
TCERG1L	49.1317	3.52593	0.608209	5.76055	8.38e-09	2.82e-07
KCNH3	93.4595	3.14049	0.457865	6.84793	7.49e-12	5.76e-10
DCLK2	195.587	1.24638	0.305724	4.07645	4.57e-05	0.000430559
SCG5	52.9217	2.77967	0.41676	6.66472	2.65e-11	1.76e-09
SCG3	404.651	3.80944	0.664536	5.68052	1.34e-08	4.25e-07
SLC35D3	151.555	6.68626	0.654846	10.1057	5.21e-24	3.95e-21
MANEAL	315.85	1.58333	0.420684	3.76157	0.000168847	0.00127528
FBXO41	321.288	0.977977	0.261148	3.74479	0.000180544	0.00134963
OPRD1	9.95661	5.59472	0.584556	9.45529	3.22e-21	1.54e-18
AP3B2	333.072	2.68578	0.548557	4.88218	1.05e-06	1.76e-05
STMN3	551.04	1.78059	0.333875	5.33189	9.72e-08	2.33e-06
DDC	380.964	3.44168	0.653234	5.22623	1.73e-07	3.76e-06
SOGA3	136.722	3.72694	0.482517	7.70968	1.26e-14	1.91e-12
RUNDC3A	317.316	1.8775	0.546814	3.42658	0.00061124	0.00364582
CCDC136	82.2355	0.846878	0.323484	2.61788	0.00884781	0.0315733
SOX2	172.834	4.24182	0.540809	7.809	5.76e-15	9.72e-13
PCNA	734.132	0.776818	0.316077	2.45745	0.0139928	0.0454206
SYT1	506.644	1.83733	0.641809	2.85058	0.00436395	0.0179061
TRIM67	208.522	6.10186	0.53121	11.424	3.17e-30	7.13e-27
DNAJC6	240.132	1.70677	0.44893	3.79891	0.000145332	0.00112333
ICA1L	235.13	2.32763	0.34195	6.80417	1.02e-11	7.49e-10
CCDC14	1610.09	1.32465	0.224186	5.90848	3.45e-09	1.3e-07
BEX1	292.173	2.6037	0.644301	4.01728	5.89e-05	0.000531787
FOXA2	190.627	6.39061	0.584055	10.8416	2.19e-27	3.06e-24
DTL	173.87	1.19968	0.424883	2.82231	0.00476789	0.019179
ELAVL4	122.494	5.09779	0.57426	8.83258	1.02e-18	3.21e-16
JAKMIP2	63.2094	3.38423	0.483775	6.98432	2.86e-12	2.5e-10
HES6	592.319	4.3563	0.421016	10.3301	5.15e-25	5.21e-22
GPRIN1	202.278	2.42189	0.449233	5.38584	7.21e-08	1.79e-06
KCNH8	170.935	3.76464	0.545125	6.87919	6.02e-12	4.72e-10
SRRM3	194.066	2.34992	0.5427	4.3201	1.56e-05	0.000174343
GOLGA7B	174.028	2.83464	0.412309	6.86909	6.46e-12	5.01e-10
MYT1	263.181	2.25163	0.581742	3.85775	0.000114436	0.000921612
NEK2	153.745	1.43774	0.448846	3.2008	0.00137047	0.00707981
CORIN	57.3815	-1.74772	0.538363	-3.25253	0.00114384	0.00612626
INSM1	573.356	6.08758	0.601035	10.0365	1.05e-23	7.11e-21
SV2A	176.866	3.71652	0.427782	8.67549	4.12e-18	1.17e-15
GGT7	307.235	1.55605	0.338496	4.59583	4.31e-06	5.84e-05
KCNC1	45.6401	3.47828	0.436319	7.96088	1.71e-15	3.27e-13
FIGNL1	236.13	0.984712	0.236904	4.15653	3.23e-05	0.000319265
INA	135.952	3.12346	0.708055	4.36484	1.27e-05	0.000147084
GNAO1	269.662	3.76135	0.402926	9.32486	1.11e-20	4.6e-18
RGS17	166.165	2.03037	0.345949	5.86718	4.43e-09	1.63e-07
ANKS1B	218.327	1.0948	0.324034	3.3784	0.000729095	0.00421115
KCNK16	92.2527	5.85218	0.801584	7.11086	1.15e-12	1.12e-10
UBE2T	154.865	1.06882	0.373605	2.85993	0.00423731	0.0174771
AMER3	65.6237	4.23642	0.612525	6.88437	5.8e-12	4.59e-10
PGBD5	163.925	2.81324	0.420909	6.67637	2.45e-11	1.64e-09
NAPB	287.175	0.940099	0.215693	4.3585	1.31e-05	0.000150456
CDC25B	1216.72	2.25669	0.294823	7.65292	1.96e-14	2.77e-12
NRXN1	313.837	3.33302	0.552575	6.01019	1.85e-09	7.62e-08
PCLO	827.479	1.32462	0.507369	2.60798	0.0091077	0.0323297
CDK5RAP2	909.284	0.803297	0.172649	4.65275	3.28e-06	4.64e-05
SNAP25	318.217	2.32895	0.655568	3.53221	0.000412105	0.00264893
UNC80	435.698	2.48924	0.575707	4.30932	1.64e-05	0.000181612
RIMBP2	317.408	3.47426	0.542226	6.3866	1.7e-10	9.3e-09
DPYSL5	221.852	3.44961	0.656071	5.21538	1.83e-07	3.94e-06
SPIRE2	249.536	1.21979	0.345934	3.52546	0.000422742	0.00270395
SYCE2	38.9946	1.36766	0.262729	5.20448	1.95e-07	4.16e-06
PROX1	514.947	3.66794	0.547763	6.67023	2.55e-11	1.7e-09
RACGAP1	380.24	0.844997	0.330947	2.55295	0.0106815	0.0366584
ASCL1	757.009	7.26439	0.647066	11.0641	1.87e-28	3.1e-25
TTLL7	552.127	1.28404	0.386019	3.32534	0.000883113	0.00494207
NASP	1034.78	0.715736	0.233231	3.06868	0.00215006	0.0101827
NCAM2	439.107	-1.74734	0.619098	-2.83384	0.00459922	0.0186571
TMEM198	136.417	1.2769	0.361542	3.53132	0.000413489	0.00265689
ADCY1	349.113	2.08237	0.474438	4.38383	1.17e-05	0.000136736
SEZ6	265.066	4.30737	0.469951	9.14507	5.96e-20	2.17e-17
RTN1	218.747	1.0643	0.391622	2.71692	0.00658923	0.0249911
CREB3L4	812.651	-1.40011	0.402107	-3.48329	0.000495293	0.0030768
CELF4	83.9245	3.48071	0.455796	7.6278	2.39e-14	3.27e-12
FMN2	78.8428	3.19635	0.60868	5.22342	1.76e-07	3.81e-06
KCNH2	545.278	2.08636	0.505043	4.12428	3.72e-05	0.000360939
HECTD2	179.668	0.813539	0.272099	2.98984	0.00279126	0.0125628
CDH2	145.536	1.79175	0.62065	2.87671	0.00401844	0.0167681
RAD54L	205.541	2.02253	0.373118	5.41798	6.03e-08	1.55e-06
RTN2	168.501	2.05704	0.387485	5.30627	1.12e-07	2.62e-06
ST18	585.244	6.43299	0.603236	10.5786	3.74e-26	4.26e-23
STX1A	317.326	2.38685	0.364626	6.54322	6.02e-11	3.64e-09
BTBD17	8.4643	4.67296	0.61091	7.65971	1.86e-14	2.65e-12
CHGB	2253.86	5.24035	0.67917	7.61854	2.57e-14	3.49e-12
DLGAP3	58.6208	2.38156	0.540402	4.39925	1.09e-05	0.000129116
MNS1	65.5604	0.906299	0.277703	3.26338	0.00110092	0.00594008
NRCAM	272.911	1.93788	0.509616	3.79686	0.000146541	0.00112956
CCNE2	257.029	0.919946	0.329376	2.79269	0.00522718	0.0207063
FAM132B	33.0753	1.2675	0.441463	2.87027	0.00410117	0.0170236
FBXO5	148.054	0.968387	0.33693	2.8737	0.004057	0.0168748
HELLS	353.158	1.3326	0.355944	3.74306	0.000181791	0.00135506
SLC12A2	880.552	-1.2233	0.37811	-3.23626	0.00121105	0.00642202
HCN4	28.0015	3.68416	0.528975	6.94608	3.76e-12	3.15e-10
EXO1	111.114	1.06275	0.409976	2.59145	0.00955736	0.033553
KLHL32	26.4152	2.6119	0.384919	6.78115	1.19e-11	8.58e-10
ADAM22	257.194	1.62473	0.368571	4.40684	1.05e-05	0.000125581
SCN3A	657.455	4.21121	0.568315	7.37311	1.67e-13	1.85e-11
SBK1	267.256	1.09318	0.341436	3.20114	0.00136887	0.00707755
FRMD5	48.4071	2.26424	0.417209	5.42448	5.81e-08	1.49e-06
MCM6	320.855	0.81124	0.335221	2.41971	0.0155327	0.0493545
LIN9	83.6958	0.832919	0.270925	3.07426	0.00211028	0.0100282
GAD1	231.482	3.53575	0.477731	7.38567	1.52e-13	1.71e-11
E2F1	300.729	1.70025	0.371604	4.57363	4.79e-06	6.4e-05
KIFC1	417.858	1.90268	0.434546	4.37496	1.21e-05	0.000141461
RAPGEF4	222.318	2.23174	0.362412	6.15569	7.48e-10	3.41e-08
KIF1A	1589.88	2.91731	0.531246	5.47628	4.34e-08	1.18e-06
RCOR2	50.0449	1.77894	0.424887	4.18409	2.86e-05	0.000288207
KIF18B	287.85	1.19557	0.445226	2.68374	0.00728036	0.0270617
SCG2	1248.42	6.47463	0.582985	11.0223	2.98e-28	4.53e-25
KIF2C	306.037	1.67473	0.435035	3.84682	0.000119663	0.000956145
TOX	320.174	3.7996	0.506908	7.47387	7.79e-14	9.39e-12
SYP	303.021	3.05739	0.408166	7.48331	7.25e-14	8.92e-12
CHAF1B	140.868	0.952001	0.296809	3.20705	0.00134106	0.00696737
CHGA	4033.15	5.16744	0.689731	7.39094	1.46e-13	1.66e-11
RGS7	45.6043	4.72938	0.60376	7.79257	6.57e-15	1.08e-12
EGF	65.4296	-3.51957	0.55865	-6.31568	2.69e-10	1.41e-08
SLC35G2	70.2867	2.10067	0.374379	5.60844	2.04e-08	6.11e-07
LRRC16B	195.173	4.56509	0.337528	13.5123	1.32e-41	1.2e-37
PHYHIPL	102.357	1.83273	0.41666	4.39572	1.1e-05	0.000130638
CDCA8	272.329	2.04694	0.41692	4.9059	9.3e-07	1.58e-05
PIF1	157.756	2.31452	0.414682	5.57656	2.45e-08	7.22e-07
SMPD3	472.564	2.77427	0.315546	8.78901	1.51e-18	4.58e-16
ANO9	282.153	1.33998	0.368762	3.63273	0.000280444	0.00193478
WDR76	151.574	1.25911	0.346673	3.63127	0.000282033	0.00194391
CLSPN	127.744	1.31248	0.44458	2.95051	0.00317254	0.0139042
CDCA5	213.592	1.03939	0.367723	2.82585	0.00471557	0.0190355
CAMK2N2	59.2659	2.91726	0.386178	7.54798	4.42e-14	5.79e-12
SPAG5	524.389	1.7499	0.344835	5.07313	3.91e-07	7.49e-06
TUBA1A	1220.74	2.00393	0.323959	6.18418	6.24e-10	2.9e-08
RGS9	15.4614	1.17009	0.378575	3.09162	0.00199068	0.00957275
CDK5R2	77.2156	5.41329	0.578109	9.29078	1.53e-20	6.06e-18
GPR19	21.9221	3.04145	0.432185	7.02394	2.16e-12	1.95e-10
SERP2	10.9772	1.6243	0.475711	3.41072	0.000647916	0.00382419
PEX5L	98.694	2.59586	0.497229	5.21207	1.87e-07	4.01e-06
HCN3	284.661	2.43174	0.304488	7.98437	1.41e-15	2.74e-13
CEP72	108.308	0.879658	0.278028	3.16398	0.00155628	0.00786565
LRP4	299.324	2.91302	0.444475	6.54524	5.94e-11	3.62e-09
STK33	75.7641	1.60866	0.533714	3.00908	0.00262044	0.0119475
HCN2	92.1624	2.61532	0.445973	5.85982	4.63e-09	1.7e-07
MGAT5B	120.842	3.08895	0.4438	6.95031	3.64e-12	3.1e-10
TAX1BP1	1217.41	-0.472185	0.125915	-3.75004	0.000176808	0.00132497
OGDHL	388.35	3.42639	0.501411	6.81629	9.34e-12	7.06e-10
KIT	270.238	2.98615	0.440975	6.76273	1.35e-11	9.63e-10
TAGLN3	203.966	7.0631	0.587061	11.9362	7.66e-33	2.33e-29
TCF19	379.344	1.41148	0.359984	3.91982	8.86e-05	0.000743076
KCNH7	77.0145	2.79045	0.630329	4.4046	1.06e-05	0.000126382
DNMT1	1094.39	1.36889	0.220088	6.2195	4.99e-10	2.38e-08
KSR2	151.324	1.61034	0.450521	3.57177	0.000354579	0.00233771
SHD	19.6038	2.8101	0.536862	5.21548	1.83e-07	3.94e-06
EFR3B	126.134	3.88816	0.414217	9.37354	7.01e-21	3.12e-18
HSF2	176.194	1.10393	0.212722	5.1893	2.11e-07	4.44e-06
ALDOC	221.484	1.03888	0.309278	3.35868	0.000783162	0.00447205
RPS6KL1	156.229	1.63337	0.451201	3.61711	0.00029791	0.0020341
FOXO6	63.1473	2.34899	0.373079	6.29245	3.13e-10	1.59e-08
TMEM121	28.4552	1.25861	0.438177	2.87149	0.00408547	0.0169739
VIL1	240.73	1.56266	0.278703	5.60637	2.07e-08	6.18e-07
KIF23	284.159	1.49598	0.425861	3.51075	0.000446841	0.00283123
STIL	243.622	1.05535	0.338744	3.11497	0.00183963	0.00898114
FAM57B	31.7294	1.99142	0.398385	4.99672	5.83e-07	1.06e-05
RIMKLA	232.964	2.39984	0.412692	5.81048	6.23e-09	2.2e-07
SLC26A9	453.572	6.46751	0.729784	8.69682	3.41e-18	1e-15
LZTS3	337.416	2.17936	0.350914	6.20822	5.36e-10	2.53e-08
HIST2H2BE	1096.31	-1.9735	0.349129	-5.65445	1.56e-08	4.9e-07
LMNB2	764.098	1.05172	0.20042	5.24746	1.54e-07	3.45e-06
NOL4	162.477	4.26776	0.584714	7.25678	3.96e-13	4.2e-11
MCM3	877.884	1.29525	0.285761	4.53215	5.84e-06	7.58e-05
GFPT1	1586.46	-0.885458	0.288461	-3.0698	0.00214203	0.01015
MELK	158.412	1.00782	0.380025	2.6513	0.00801834	0.0292028
SLC6A17	97.7919	1.61633	0.60079	2.68359	0.00728368	0.0270685
GPSM2	498.36	0.584036	0.227835	2.56342	0.0103646	0.0358099
LIG1	604.535	1.77596	0.287054	6.18598	6.17e-10	2.87e-08
BORA	93.568	0.740344	0.28234	2.622	0.00874157	0.0313108
C2CD5	558.58	0.661379	0.231067	2.86224	0.00420656	0.0173747
TMEM159	196.629	-1.73501	0.344758	-5.03276	4.83e-07	8.98e-06
PHF19	646.218	2.83378	0.309079	9.16563	4.93e-20	1.83e-17
BLM	118.333	1.21703	0.371346	3.27657	0.00105076	0.00570326
MITF	87.4178	-1.19142	0.361248	-3.30062	0.000964715	0.00532025
XKR7	164.55	2.16718	0.745911	2.87638	0.0040226	0.0167739
BRIP1	134.213	1.08691	0.403668	2.69195	0.00710362	0.0265402
CCNA2	307.761	0.916153	0.36196	2.53058	0.0113874	0.0385506
CBFA2T2	1280.84	1.49124	0.23725	6.28518	3.27e-10	1.66e-08
DNAH5	1296.97	-1.99732	0.628287	-3.19563	0.00139528	0.00719161
RUNX1T1	146.332	2.25744	0.456793	4.93693	7.94e-07	1.39e-05
ECT2	539.829	1.46375	0.330244	4.43143	9.36e-06	0.00011387
NCOA4	2766.4	-1.48398	0.379294	-3.91393	9.08e-05	0.000757815
ACTL6B	95.4649	3.60668	0.704597	5.06443	4.1e-07	7.77e-06
MYEF2	607.397	1.57567	0.319469	4.93124	8.17e-07	1.43e-05
TRAM1L1	29.1725	-1.54119	0.50225	-3.07109	0.00213277	0.010114
CSRNP3	138.992	2.4557	0.50448	4.85944	1.18e-06	1.93e-05
NPC2	759.701	-0.765494	0.266487	-2.87263	0.00407072	0.0169164
NUSAP1	629.009	1.45268	0.454095	3.19668	0.00139018	0.00717144
CACNA2D3	77.691	2.26136	0.501236	4.5038	6.67e-06	8.47e-05
KNTC1	594.618	1.12524	0.336412	3.34435	0.00082477	0.00467011
DLL1	296.224	1.92883	0.384335	5.01634	5.27e-07	9.69e-06
POLE	905.137	0.710335	0.224339	3.16631	0.00154386	0.00781589
CCDC64	330.649	1.56124	0.287726	5.42543	5.78e-08	1.49e-06
IFT57	522.257	-1.90646	0.302587	-6.30131	2.95e-10	1.52e-08
MAPK8IP1	361.767	1.18576	0.345039	3.43601	0.000590342	0.00354556
PRC1	829.913	1.92365	0.412076	4.66517	3.08e-06	4.42e-05
PTPDC1	186.081	0.785944	0.242522	3.24069	0.00119239	0.00633415
TPH1	793.07	6.33163	0.488455	12.9093	3.99e-38	2.42e-34
PLEKHG5	674.708	3.18312	0.35754	8.89765	5.7e-19	1.92e-16
TROAP	335.306	1.53177	0.440897	3.47172	0.000517132	0.00318223
IRAK1BP1	75.8091	1.3017	0.294543	4.41954	9.89e-06	0.000119518
MSLNL	8.20274	2.29231	0.566831	4.04084	5.33e-05	0.000488847
SLC26A11	317.75	0.756769	0.232135	3.25988	0.00111459	0.00600493
DMPK	811.155	1.98972	0.33119	6.00612	1.9e-09	7.76e-08
RUFY3	767.382	1.10135	0.300667	3.6627	0.000249572	0.00176214
FOXP1	1154.12	-0.975919	0.262772	-3.71416	0.000203881	0.00149044
ELOVL2	238.576	2.21978	0.544111	4.0695	4.71e-05	0.000441564
CRMP1	523.795	2.78253	0.444393	6.25391	4e-10	1.98e-08
MUM1L1	28.3225	-2.16142	0.658296	-3.30867	0.000937414	0.00519486
HAUS5	390.528	1.48449	0.274264	5.41197	6.23e-08	1.59e-06
SKA1	70.2062	1.23424	0.401082	3.07623	0.00209636	0.00999075
DNMT3A	485.526	0.51468	0.183567	2.80377	0.00505082	0.0201269
RET	300.45	1.77735	0.545972	3.24885	0.00115872	0.00619501
TRPC1	121.108	1.143	0.373751	3.05745	0.00223227	0.0105011
PLK1	236.274	0.989353	0.358785	2.75689	0.00583548	0.0226769
TTK	181.473	1.40674	0.410056	3.42891	0.000606004	0.00361814
UCHL1	637.656	4.21437	0.532574	7.8821	3.22e-15	5.86e-13
CHAF1A	315.25	0.754086	0.235536	3.2015	0.00136714	0.00707255
RYR2	224.082	1.32235	0.525237	2.51466	0.0119148	0.0399499
CKAP2L	143.576	1.35613	0.425151	3.1881	0.00143211	0.00733167
EZH2	515.824	1.43783	0.304096	4.72756	2.27e-06	3.39e-05
SAAL1	121.167	0.829927	0.189949	4.36902	1.25e-05	0.000144669
ITM2B	2791.24	-0.658287	0.265382	-2.48061	0.0131159	0.0430886
ARHGAP11A	296.108	1.64772	0.373204	4.41344	1.02e-05	0.000122373
HNRNPDL	2157.87	0.442078	0.178046	2.48293	0.0130308	0.0428477
CCDC64B	393.362	-1.21307	0.399842	-3.03473	0.0024075	0.0111753
SPC25	52.996	1.35103	0.416311	3.2434	0.00118113	0.00629085
TNR	88.5641	2.92618	0.690042	4.20667	2.59e-05	0.000264829
UBE2H	1476.08	-0.798489	0.154583	-5.16545	2.4e-07	4.95e-06
KIF14	226.044	1.66655	0.436867	3.81224	0.000137711	0.00107697
MUTYH	226.864	1.48496	0.251268	5.90922	3.44e-09	1.3e-07
NPTX1	1300.6	6.54759	0.579845	11.2014	4.01e-29	7.31e-26
KLHL23	242.028	0.791576	0.268477	2.94828	0.00319552	0.013978
TNFAIP8L1	269.616	2.16542	0.283371	7.64077	2.16e-14	2.98e-12
UNC13A	1160.05	2.51962	0.671236	3.72779	0.000193168	0.00142355
ANO8	389.988	1.09288	0.243295	4.49177	7.06e-06	8.9e-05
CENPF	1247.86	1.5525	0.467084	3.32092	0.000897202	0.005004
CEP152	356.55	1.71095	0.384272	4.45067	8.56e-06	0.000105011
ATCAY	169.326	5.16493	0.657346	7.78344	7.06e-15	1.15e-12
TOP2A	1302.44	1.06771	0.440459	2.42293	0.015396	0.0490229
MYO1H	24.0785	-1.18006	0.474106	-2.49378	0.0126392	0.0418091
LHFPL5	12.1671	3.41914	0.710987	2.78588	0.00533826	0.0210638
MMP24	262.324	0.703439	0.263924	2.66529	0.00769215	0.0282744
MAP2	694.515	1.98878	0.432758	4.59196	4.39e-06	5.94e-05
CDKN2C	507.688	2.8946	0.437362	6.60997	3.84e-11	2.45e-09
ZBTB12	81.8075	0.769097	0.266795	2.88244	0.00394606	0.0165266
NPHP4	256.975	1.23416	0.18006	6.85408	7.18e-12	5.54e-10
TPX2	561.421	1.31683	0.403386	3.26309	0.00110203	0.00594431
TUBGCP3	285.898	0.898969	0.190698	4.71409	2.43e-06	3.57e-05
BCAS1	351.098	-2.8981	0.632761	-4.61678	3.9e-06	5.36e-05
SCN9A	114.569	2.79366	0.512664	5.43853	5.37e-08	1.41e-06
RFC2	230.417	0.626529	0.20879	3.00071	0.00269351	0.0122133
ARL6IP5	754.461	-1.28595	0.23789	-5.4059	6.45e-08	1.64e-06
NCAPG	338.088	1.15809	0.397354	2.91354	0.00357357	0.0153261
MEX3B	125.036	1.62196	0.315232	5.14427	2.69e-07	5.44e-06
E2F7	148.064	2.19902	0.427836	5.13553	2.81e-07	5.64e-06
UBE2E2	166.543	-1.08169	0.222557	-4.86044	1.17e-06	1.93e-05
EPS8L1	187.356	-2.28635	0.485139	-4.71856	2.38e-06	3.51e-05
RHOU	1331.87	-2.24247	0.419964	-5.34416	9.08e-08	2.19e-06
DDX11	621.258	1.26349	0.253718	4.97959	6.37e-07	1.14e-05
HACE1	185.667	0.718586	0.253095	2.83925	0.00452191	0.0184091
DIRAS1	121.541	1.14574	0.381532	3.00212	0.0026811	0.0121753
SPDYA	48.4486	-0.757783	0.248734	-3.04605	0.00231867	0.0108487
CNTLN	202.609	1.10655	0.34652	3.193	0.00140802	0.00724497
BSN	405.651	1.64152	0.487494	3.36374	0.000768944	0.00440606
AATK	241.431	-1.0463	0.398164	-2.62868	0.00857178	0.0308239
NCEH1	278.989	-1.09359	0.352545	-3.10253	0.00191877	0.00929772
INTS7	263.398	1.13601	0.195926	5.79805	6.71e-09	2.34e-07
CLVS1	91.0817	1.27647	0.372533	3.42531	0.000614099	0.00366047
TUBGCP2	631.519	-0.197005	0.115892	-4.52628	6e-06	7.76e-05
NSG2	468.778	6.11541	0.627047	9.6623	4.36e-22	2.33e-19
BUB1B	238.247	1.48072	0.385435	3.84019	0.000122941	0.000977195
CADM2	170.643	4.44442	0.631642	6.98203	2.91e-12	2.52e-10
ARHGAP28	130.319	-1.47378	0.501699	-2.94205	0.00326042	0.014203
KLF12	264.628	1.44674	0.344803	4.19506	2.73e-05	0.000277054
CRTAC1	46.3027	2.48633	0.446932	5.55925	2.71e-08	7.89e-07
NRM	124.556	1.71451	0.309247	5.54266	2.98e-08	8.5e-07
ALDH5A1	356.863	1.11379	0.277711	4.01038	6.06e-05	0.000543539
BRINP2	37.4619	4.09337	0.743226	5.43086	5.61e-08	1.46e-06
SMC2	527.764	1.55892	0.3295	4.7302	2.24e-06	3.35e-05
CLDN8	88.7479	-2.77624	0.610604	-4.56714	4.94e-06	6.57e-05
NRIP1	850.823	-1.05053	0.433077	-2.42692	0.0152275	0.0485814
UBA2	781.731	0.489942	0.195875	2.50127	0.0123748	0.0410841
MADD	902.362	0.905325	0.121092	7.47632	7.64e-14	9.31e-12
NUF2	186.893	1.83149	0.442147	4.13872	3.49e-05	0.000342116
SOX5	51.9771	1.57673	0.477548	3.30034	0.000965672	0.00532392
YPEL1	306.6	0.947456	0.200415	4.72732	2.27e-06	3.39e-05
CALB1	24.6988	2.67038	0.538046	4.95292	7.31e-07	1.29e-05
RFC4	228.143	0.968932	0.282992	3.42354	0.000618111	0.00367991
PCDH8	27.2573	1.93367	0.691867	2.77828	0.00546475	0.0214527
TMEM151A	20.4182	2.6628	0.486191	5.47097	4.48e-08	1.21e-06
SV2B	125.02	3.52259	0.501054	7.01317	2.33e-12	2.09e-10
SOX13	536.777	1.35753	0.286646	4.73536	2.19e-06	3.29e-05
CHD5	185.718	3.17873	0.499518	6.34872	2.17e-10	1.16e-08
ACSS1	699.914	-1.50753	0.355462	-4.24207	2.21e-05	0.000233524
GRIK5	81.7473	2.57385	0.473084	5.43198	5.57e-08	1.45e-06
TMEM231	80.3394	-0.569243	0.210694	-2.7015	0.00690272	0.0259279
L3MBTL3	165.557	-0.649886	0.250113	-2.59848	0.00936388	0.0330522
SYT11	287.109	2.59787	0.314308	8.26315	1.42e-16	3.15e-14
MSH6	980.886	0.588171	0.140532	4.18531	2.85e-05	0.000287494
RARG	191.594	-1.72549	0.355757	-4.85114	1.23e-06	2e-05
TUBE1	169.194	1.11459	0.24678	4.51627	6.29e-06	8.09e-05
RLTPR	255.382	1.77385	0.446147	3.97258	7.11e-05	0.000621103
TGFBR2	730.201	-0.967044	0.328172	-2.94724	0.0032062	0.0140045
CCND1	1380.19	-1.29213	0.411419	-3.14207	0.00167756	0.00833973
KIF18A	97.7503	1.20963	0.420007	2.87895	0.00399003	0.0166665
CBX5	1699.05	0.856412	0.244561	3.50175	0.000462213	0.00290438
ASPM	734.412	1.87527	0.471939	3.96923	7.21e-05	0.000627351
PIRT	3.53675	-1.7591	0.597883	-3.01439	0.00257498	0.0117966
MPPED2	97.0562	-1.67701	0.541889	-3.10134	0.0019265	0.00932771
NKAIN2	54.1	4.46163	0.567799	7.82403	5.12e-15	8.87e-13
USP49	236.61	0.751418	0.218335	3.44165	0.00057818	0.00349209
KPNA2	635.573	1.06574	0.332412	3.20555	0.00134803	0.00699364
ARF4	1366.66	-1.10936	0.28099	-3.94829	7.87e-05	0.000673812
NR0B2	79.2441	7.03635	0.557818	12.4135	2.21e-35	1.01e-31
MAD2L1	203.459	0.876439	0.360455	2.43096	0.0150589	0.048126
ACOT11	134.534	2.17198	0.420139	5.16591	2.39e-07	4.95e-06
KNDC1	156.044	-1.63397	0.663434	-2.47741	0.0132339	0.0433979
SMO	242.767	-1.36375	0.411405	-3.31659	0.000911217	0.00507284
TMEM63C	294.66	2.81729	0.48028	5.8562	4.74e-09	1.73e-07
LFNG	1091.54	1.50586	0.397715	3.78466	0.000153919	0.00117866
TBX1	120.839	-0.107979	0.425897	-3.55628	0.000376143	0.00245504
BUB3	884.985	0.54322	0.152664	3.55823	0.000373364	0.0024404
SLC2A12	323.11	-1.00996	0.405962	-2.48844	0.0128304	0.0423417
PSIP1	818.935	1.18851	0.295645	4.01964	5.83e-05	0.00052753
SLC35A2	345.07	-0.834652	0.285915	-2.91924	0.00350889	0.0150843
CEP97	262.86	0.813429	0.225246	3.61135	0.000304611	0.00207131
ESPL1	272.607	1.37346	0.392544	3.49752	0.000469607	0.0029407
KIF1C	1059.38	-0.947132	0.24631	-3.84546	0.000120326	0.000960181
ILF3	3871.14	1.06594	0.216309	4.92774	8.32e-07	1.45e-05
AGR2	1055.07	-1.88752	0.597549	-5.04897	4.44e-07	8.36e-06
HOMER2	1160.38	-0.95738	0.379713	-2.52189	0.0116727	0.039283
DONSON	278.182	0.802313	0.202196	3.96789	7.25e-05	0.000629534
SNAP23	579.122	-1.11258	0.174636	-6.37085	1.88e-10	1.02e-08
ARL6IP6	174.001	0.612546	0.229258	2.67173	0.00754606	0.0278504
REST	500.291	-1.63661	0.322969	-5.06887	4e-07	7.64e-06
LRRC6	51.5582	-1.58731	0.427074	-3.72001	0.000199215	0.00146161
LUZP1	362.683	-0.690475	0.192634	-3.58455	0.000337659	0.00224983
BMPR1B	387.19	-2.277	0.590196	-3.87411	0.000107014	0.00086764
CCDC150	71.9521	2.48016	0.343449	7.21865	5.25e-13	5.37e-11
DRD2	57.167	4.32587	0.552512	7.7984	6.27e-15	1.05e-12
BUB1	286.55	1.41035	0.399863	3.52557	0.000422579	0.00270385
MAP1LC3B	377.72	-0.747376	0.215825	-3.46285	0.000534496	0.00327115
MYBL1	162.589	1.47938	0.407426	3.62927	0.000284228	0.00195756
SLC38A1	1415.34	0.981431	0.322208	3.04561	0.00232208	0.0108562
BARD1	208.226	1.18107	0.279986	4.21797	2.47e-05	0.000253898
FANCI	546.092	1.07113	0.291629	3.67259	0.000240106	0.00170853
MAGEH1	297.288	-2.13787	0.444553	-4.81393	1.48e-06	2.35e-05
TPPP	170.507	0.952927	0.270427	3.52375	0.00042548	0.00271573
YAP1	655.169	-1.73024	0.356719	-4.85221	1.22e-06	1.99e-05
HIST1H4H	245.354	-1.12921	0.436273	-2.58987	0.0096012	0.0336745
WHSC1	1613.48	0.619247	0.247648	2.50045	0.0124037	0.0411579
TMEM194B	108.06	1.13919	0.249846	4.5599	5.12e-06	6.76e-05
IPO9	1122.17	0.555199	0.211352	2.62688	0.00861723	0.0309445
GRM8	56.3276	2.82661	0.536399	5.2584	1.45e-07	3.27e-06
PAPSS2	218.106	1.13638	0.379412	2.99461	0.00274798	0.0124047
MLLT11	296.96	0.522284	0.204985	2.54788	0.010838	0.0370663
SLMO1	62.0582	1.30489	0.334636	3.89921	9.65e-05	0.000795923
TIMELESS	555.975	1.31799	0.268558	4.90724	9.24e-07	1.57e-05
ADAM9	1508.67	-1.76502	0.311302	-5.67075	1.42e-08	4.48e-07
HIST1H4D	33.3445	0.110513	0.56332	-2.53908	0.0111144	0.0377598
DPP7	1252.37	0.698427	0.246666	2.83138	0.00463483	0.0187848
L1CAM	202.978	2.61945	0.54219	4.81825	1.45e-06	2.31e-05
H2AFV	1242.04	1.02008	0.200954	5.07607	3.85e-07	7.4e-06
SHISA9	99.94	-3.55287	0.730666	-5.11751	3.1e-07	6.13e-06
EID2B	48.5743	2.00386	0.304266	6.58335	4.6e-11	2.91e-09
ZSWIM5	139.77	1.66006	0.303513	5.46839	4.54e-08	1.23e-06
SKIDA1	24.7235	1.04332	0.364221	2.86632	0.00415279	0.0171947
ANKRD6	179.934	0.834861	0.199526	4.18413	2.86e-05	0.000288207
SSX2IP	319.996	1.26069	0.28847	4.36978	1.24e-05	0.000144254
LDLRAP1	357.068	-1.08061	0.255298	-4.23281	2.31e-05	0.000240978
DISP2	109.901	1.37537	0.528719	2.59838	0.00936649	0.0330548
SEMA4F	103.938	0.736145	0.217081	3.39104	0.000696282	0.00405738
REEP3	600.856	-0.916067	0.210164	-4.35896	1.31e-05	0.000150333
CHEK1	172.239	1.32693	0.299576	4.42873	9.48e-06	0.000115149
SYN1	63.71	2.58494	0.463224	5.57625	2.46e-08	7.22e-07
PLXNA2	581.118	2.11722	0.387524	5.46071	4.74e-08	1.27e-06
PIK3R1	1381.89	-1.11887	0.379043	-2.95265	0.00315063	0.0138315
CPNE3	1236.47	-0.854735	0.203267	-4.20503	2.61e-05	0.000266613
USP1	479.278	0.808159	0.239895	3.3687	0.000755235	0.00434347
PKDCC	225.573	1.29608	0.346756	3.73683	0.000186354	0.00138397
TMEM145	55.1569	1.81045	0.562599	3.2108	0.00132364	0.00689314
RHEBL1	22.8771	1.84085	0.362302	5.07686	3.84e-07	7.38e-06
CPT1C	137.919	3.39738	0.464084	7.30712	2.73e-13	2.96e-11
PANX1	159.134	0.7632	0.199276	3.83001	0.000128137	0.00101231
LAMP2	1491.65	-0.571989	0.21139	-2.70588	0.00681234	0.0256519
KATNAL1	190.559	1.12607	0.308724	3.64732	0.000264985	0.0018496
TNFSF10	752.705	-1.44218	0.386504	-3.73281	0.000189359	0.00140033
DCAF4	111.947	-0.554104	0.198457	-2.79187	0.00524038	0.0207406
DLL3	202.155	5.86398	0.58208	9.98833	1.71e-23	1.04e-20
KLHL41	28.7079	3.17409	0.4572	6.92571	4.34e-12	3.57e-10
USP11	743.193	1.54522	0.286504	5.39265	6.94e-08	1.73e-06
KCNK10	22.0861	3.77655	0.575422	6.54707	5.87e-11	3.59e-09
NFKB1	569.665	-0.592296	0.203468	-2.91103	0.00360237	0.0154133
CEP76	88.2191	1.06147	0.222705	4.76621	1.88e-06	2.9e-05
GRP	3446.09	9.02546	0.858699	10.2575	1.1e-24	1.05e-21
DNMT3B	111.596	1.13625	0.231896	4.89947	9.61e-07	1.62e-05
ELF1	542.649	-1.00198	0.293801	-3.41072	0.000647912	0.00382419
CDK5R1	141.006	1.80449	0.319815	5.64087	1.69e-08	5.25e-07
IVNS1ABP	2108.39	0.914028	0.25009	3.65466	0.000257525	0.00180714
KIF24	127.998	1.13803	0.325812	3.49268	0.000478198	0.00298434
CACNA1A	2607.46	7.94769	0.551758	14.3025	2.11e-46	3.84e-42
ICA1	653.215	1.02268	0.318565	3.20989	0.00132787	0.00691265
BHLHA15	69.5034	-1.54656	0.547551	-2.83161	0.00463139	0.0187751
CDKN3	104.769	1.11931	0.36317	3.08111	0.00206231	0.00985428
PLA2G2C	1.78463	-1.76664	0.746144	-2.51111	0.0120353	0.0402478
PLIN3	324.082	-1.02795	0.257845	-3.98674	6.7e-05	0.00059071
RAMP1	278.303	-1.21259	0.481009	-2.52288	0.0116396	0.0392007
SLC26A4	72.1541	-2.6987	0.578635	-4.67887	2.88e-06	4.16e-05
TMEM180	87.0058	1.2448	0.224655	5.54086	3.01e-08	8.56e-07
CAMTA1	270.131	1.16013	0.212356	5.46298	4.68e-08	1.25e-06
CHRM1	80.9391	-2.07298	0.649295	-3.21156	0.00132018	0.00688245
SLC44A4	1407.3	-2.20945	0.506345	-4.37202	1.23e-05	0.000143058
SBSN	5.8505	-3.26229	0.566772	-3.28577	0.00101702	0.00555155
GPR142	3.23506	2.9678	0.607769	4.84827	1.25e-06	2.02e-05
UNC79	188.099	3.08601	0.572437	5.37134	7.82e-08	1.93e-06
KIF13A	553.5	-0.496439	0.19645	-2.5271	0.011501	0.0388672
WFIKKN1	43.5083	1.77485	0.396497	4.4738	7.68e-06	9.57e-05
IGSF10	65.3656	1.42037	0.422569	3.36023	0.000778763	0.00445112
SPA17	70.7072	0.74061	0.281104	2.63429	0.00843138	0.0304211
ID4	387.257	1.75513	0.548962	3.1907	0.00141927	0.00729052
HMGB3	549.467	1.11631	0.3367	3.31487	0.000916871	0.00509497
IDH1	1496.87	-0.963471	0.353808	-2.72361	0.00645724	0.0245968
COL4A4	166.771	1.91001	0.475845	4.00974	6.08e-05	0.000544731
ACVR2B	295.192	0.927375	0.268992	3.44753	0.00056573	0.00343284
KLHDC2	424.905	0.474683	0.168132	2.82326	0.00475376	0.0191475
DUSP28	111.848	0.589842	0.181421	3.25123	0.00114906	0.00615063
NKD1	96.4362	-2.06561	0.525397	-3.94234	8.07e-05	0.000687241
PTPN13	562.059	-0.897826	0.332956	-2.69686	0.00699972	0.0262273
RNF168	319.171	0.537127	0.194169	2.76635	0.00566877	0.0221093
POGK	615.484	0.579296	0.184653	3.1372	0.00170567	0.00845177
NANS	629.493	-1.01207	0.305278	-3.31546	0.000914925	0.00508726
F2RL1	137.065	-1.51887	0.379717	-4.00065	6.32e-05	0.000562487
SLC11A2	750.945	-0.661177	0.200968	-3.29	0.00100188	0.00548206
NFKB2	551.474	-0.939782	0.253953	-3.70076	0.000214956	0.00155455
PMM2	388.073	-0.683994	0.246766	-2.77196	0.00557202	0.0217786
IL1R1	1152.97	-1.67396	0.415691	-4.0295	5.59e-05	0.000508926
OLR1	83.9146	-2.5179	0.556841	-4.53798	5.68e-06	7.41e-05
LRRC73	28.6353	1.16502	0.360913	3.22755	0.00124857	0.00657311
GEN1	272.794	0.767734	0.266859	2.87689	0.00401612	0.0167622
MREG	62.2195	1.57939	0.405694	3.8919	9.95e-05	0.000816592
INCENP	282.148	0.856155	0.268504	3.18848	0.00143022	0.00733023
ITGB3BP	98.1226	1.22966	0.273282	4.49898	6.83e-06	8.65e-05
TMEM169	17.905	2.0063	0.367427	5.45944	4.78e-08	1.27e-06
MMS22L	174.117	1.19285	0.334035	3.57063	0.000356125	0.00234455
ARHGAP6	383.675	-2.21409	0.450216	-4.92346	8.5e-07	1.47e-05
GINS1	127.45	0.953652	0.310269	3.07328	0.00211719	0.0100506
HIST1H3E	21.734	0.240827	0.346654	-3.02343	0.00249926	0.011519
NGF	12.5805	1.40508	0.482907	2.90965	0.00361839	0.0154637
SPRYD3	371.518	-0.469536	0.175605	-2.67378	0.00750024	0.0277037
ARL2BP	337.319	-0.495546	0.192839	-2.56973	0.0101778	0.0353024
WNK4	274.989	-2.03182	0.519753	-3.91662	8.98e-05	0.000751133
DEK	1288.75	0.696314	0.246898	2.82017	0.00479983	0.0192904
RAB3A	95.2713	1.53048	0.394994	3.87279	0.000107594	0.000870798
SMC4	1213.27	0.898294	0.341079	2.63332	0.00845542	0.0304958
EVA1A	96.2108	4.29007	0.498317	8.58081	9.42e-18	2.49e-15
ASCL4	1.63867	-1.82119	0.83563	-2.58473	0.00974544	0.0340356
KCNH5	29.3325	3.57735	0.750376	4.71983	2.36e-06	3.49e-05
RNF144B	850.982	-2.56818	0.434158	-5.92229	3.17e-09	1.21e-07
WDR62	407.114	2.8438	0.398573	7.12884	1.01e-12	9.96e-11
PSD	203.082	1.66112	0.486449	3.4114	0.000646298	0.00381989
PYCRL	212.887	-1.23818	0.325566	-3.80333	0.000142766	0.00110959
PLA2G4F	123.623	-1.87906	0.545853	-3.44863	0.000563431	0.00342117
PTCHD2	126.539	1.59997	0.526007	3.03783	0.00238291	0.0110781
PDCD4	1332.68	-1.6504	0.223377	-7.38866	1.48e-13	1.68e-11
KCNE3	196.229	-1.17271	0.430921	-2.72265	0.00647612	0.0246201
RALGPS1	419.225	1.30886	0.305522	4.28337	1.84e-05	0.00020061
ARHGEF10L	468.72	0.69762	0.256002	2.72504	0.00642927	0.0245188
MARK1	191.551	1.53594	0.302576	5.07547	3.87e-07	7.41e-06
IQGAP3	630.441	2.32434	0.375369	6.18882	6.06e-10	2.83e-08
CHKA	587.638	-0.635946	0.213622	-2.97695	0.00291134	0.0129813
OSMR	494.618	-1.35868	0.472187	-2.8802	0.00397429	0.0166334
RASSF3	572.289	-1.61209	0.328539	-4.90788	9.21e-07	1.57e-05
IFT80	398.842	0.786371	0.244697	3.21352	0.00131118	0.00684339
COPB2	1643.88	-0.742495	0.192686	-3.85341	0.000116486	0.000935276
GRPR	10.0893	2.08163	0.572396	3.62642	0.000287376	0.00197243
EFNA1	1257.65	-1.23299	0.481557	-2.56264	0.010388	0.0358403
DNAH9	38.8248	-1.31962	0.501001	-2.63822	0.00833433	0.0301426
SPDEF	1076.66	-1.68164	0.554655	-6.41792	1.38e-10	7.72e-09
SAV1	363.55	-0.473926	0.194276	-2.43949	0.014708	0.0472286
ENDOD1	511.906	-0.972306	0.365056	-2.66391	0.00772388	0.0283572
POLD1	322.32	1.12888	0.243547	4.63493	3.57e-06	4.97e-05
FSIP1	66.6469	-1.6856	0.575265	-2.93882	0.00329467	0.0143223
TMPRSS2	1906.06	-1.28832	0.559925	-5.108	3.26e-07	6.4e-06
BRI3BP	439.181	0.713535	0.289278	2.46653	0.0136428	0.0445223
SLC36A4	444.839	2.98602	0.367042	8.13026	4.28e-16	8.97e-14
CENPI	106.967	1.04228	0.406649	2.56238	0.0103958	0.0358538
GRM2	37.3525	2.75374	0.521034	5.27122	1.36e-07	3.08e-06
NKX3-1	3052.27	-3.2624	0.538501	-7.15768	8.21e-13	8.17e-11
AHNAK	9196.24	-1.37522	0.361894	-3.80111	0.000144051	0.00111672
CCDC125	356.467	-1.12479	0.268768	-4.18528	2.85e-05	0.000287494
GAS2L3	84.0607	1.29016	0.391891	3.29151	0.000996519	0.00545927
CHPT1	497.503	-1.25094	0.343427	-3.64332	0.000269145	0.00187209
SLC25A48	6.73676	-1.72245	0.55426	-3.12362	0.00178638	0.0087682
SCNN1A	925.185	1.72355	0.544301	3.16052	0.00157486	0.00794628
FKBP5	2233.39	-1.65113	0.389067	-4.24571	2.18e-05	0.000230697
PDLIM5	7621.83	-3.27703	0.502375	-6.54256	6.05e-11	3.65e-09
VGF	392.196	3.92643	0.628487	6.20331	5.53e-10	2.6e-08
HERPUD1	1202.82	-0.845726	0.29229	-2.89367	0.00380765	0.0160652
CIT	498.841	1.77611	0.390501	4.54616	5.46e-06	7.16e-05
REPS2	349.507	-1.15908	0.356799	-3.62797	0.000285655	0.00196442
MPHOSPH9	419.399	0.927899	0.294616	3.14936	0.00163628	0.00817242
CYP27A1	591.022	1.35473	0.547883	2.46889	0.0135534	0.0443157
COQ10A	88.9092	1.49273	0.271182	5.50339	3.73e-08	1.03e-06
SCN8A	212.928	2.16296	0.400565	5.39661	6.79e-08	1.7e-06
C2CD4B	54.218	2.56077	0.524915	4.86766	1.13e-06	1.87e-05
TAF6	566.723	0.728804	0.183744	3.96633	7.3e-05	0.000633215
IFITM1	194.633	-1.20165	0.420519	-2.85889	0.00425126	0.0175188
GPR108	493.805	0.8099	0.229577	3.52763	0.000419295	0.00268756
MEGF10	28.03	-1.83409	0.501317	-3.66485	0.000247483	0.00175016
NEDD4L	1949.68	-1.991	0.408846	-4.87306	1.1e-06	1.82e-05
NAA40	359.352	0.687646	0.175781	3.91185	9.16e-05	0.000763671
CBR3	127.005	-1.06608	0.32876	-3.24278	0.0011837	0.00630266
ASB1	398.872	0.869953	0.1954	4.45206	8.51e-06	0.000104554
KIFC3	246.815	0.784871	0.320289	2.45035	0.0142719	0.046129
NAGPA	91.0062	-0.658479	0.245522	-2.68184	0.00732186	0.0271765
ANAPC15	218.555	0.780539	0.285686	2.73187	0.00629751	0.0241185
SH3PXD2A	1081.54	0.649693	0.265326	2.4486	0.0143412	0.04632
CEP57L1	143.487	1.02896	0.288856	3.5622	0.000367766	0.00240986
TEAD3	295.682	-1.09065	0.370576	-2.94368	0.00324337	0.0141364
RASD1	580.037	2.3709	0.543694	4.34987	1.36e-05	0.000155228
CKS1B	87.7584	0.859286	0.291808	2.94423	0.00323757	0.0141213
AGK	455.6	0.417667	0.167723	2.49019	0.0127674	0.0421692
PHTF1	173.062	0.821607	0.183038	4.48879	7.16e-06	9e-05
TMCO4	258.138	-0.917975	0.20759	-4.42187	9.79e-06	0.000118475
ACAP3	1059.32	1.44791	0.208393	6.94779	3.71e-12	3.13e-10
TFAP2C	155.182	-2.88231	0.505328	-5.71582	1.09e-08	3.55e-07
GNA14	78.8942	1.0614	0.397984	2.66601	0.00767565	0.0282417
RBBP4	1404.89	0.619055	0.166479	3.71848	0.000200425	0.00146871
ITPR3	2254.52	2.36749	0.30115	7.85979	3.85e-15	6.87e-13
STEAP3	389.269	1.51988	0.435624	3.48682	0.000488805	0.00304312
TRIM16	68.1116	-0.637878	0.24414	-2.61277	0.00898108	0.0319723
RANGAP1	1102.73	0.518541	0.173412	2.9902	0.00278795	0.012554
ADAMTS18	30.2496	2.30407	0.559555	4.10763	4e-05	0.000384746
CHD7	885.004	1.55282	0.391179	3.96802	7.25e-05	0.000629534
CHRM4	12.4811	3.61441	0.602468	5.99615	2.02e-09	8.18e-08
ARG2	599.614	-1.29609	0.408383	-3.1749	0.00149889	0.00761997
TMEM108	81.314	2.05791	0.524874	3.91417	9.07e-05	0.000757424
NHS	175.033	1.33511	0.390205	3.42057	0.000624891	0.00371298
FFAR2	97.0441	-1.30389	0.517483	-4.04824	5.16e-05	0.000476519
SNX30	319.557	0.73386	0.198677	3.69372	0.000220997	0.00159065
LRRC26	98.1469	0.811974	0.570935	-4.88312	1.04e-06	1.75e-05
BMP7	188.402	-2.78812	0.683008	-4.13216	3.59e-05	0.000350512
SLCO3A1	293.462	1.90349	0.361118	5.26932	1.37e-07	3.11e-06
SPTY2D1	324.64	-0.660894	0.21397	-3.08883	0.00200947	0.00964195
CCDC151	152.551	1.64008	0.29339	5.58879	2.29e-08	6.77e-07
TMEM171	4.13315	2.51632	0.429324	3.25055	0.00115182	0.00616355
FAM214B	341.041	-1.69146	0.322608	-5.24373	1.57e-07	3.49e-06
SLC7A8	847.509	-1.28342	0.396101	-3.24119	0.00119032	0.00632868
PPIP5K1	401.58	0.849301	0.266946	3.18139	0.00146569	0.00747625
SYNGR4	12.5617	2.18863	0.668384	3.25501	0.00113388	0.00608185
TMEM55A	141.413	-0.773217	0.315919	-2.44763	0.0143799	0.0464122
TMEM176A	756.7	4.39984	0.433049	10.1421	3.59e-24	2.84e-21
CYP11A1	6.74129	-0.284662	0.56759	3.52618	0.0004216	0.00269952
PCYT1B	37.0488	2.40817	0.642084	3.73055	0.000191065	0.00141091
AVIL	178.107	0.753163	0.299758	2.51241	0.011991	0.0401685
AFF3	898.885	-2.164	0.509675	-4.25438	2.1e-05	0.000223626
LATS2	204.321	-1.42668	0.309885	-4.60529	4.12e-06	5.63e-05
CRY1	267.748	0.559018	0.194204	2.87848	0.00399602	0.016686
NOS1	26.5016	-2.0572	0.549902	-3.75218	0.000175302	0.00131693
SLITRK6	166.015	2.62322	0.572454	4.56623	4.97e-06	6.59e-05
TC2N	915.232	-2.74811	0.397642	-6.91664	4.62e-12	3.76e-10
OTUB2	43.9107	-0.887975	0.308018	-2.884	0.00392662	0.0164679
SHOX2	49.3032	2.65006	0.492952	5.36795	7.96e-08	1.96e-06
LINGO2	29.4583	4.07469	0.703767	5.73454	9.78e-09	3.22e-07
RUNX1	935.427	-1.64853	0.462495	-3.56805	0.000359645	0.00236431
STON1	167.137	-1.8266	0.315097	-5.79789	6.72e-09	2.34e-07
SEMA4A	340.538	-1.87734	0.446648	-4.2073	2.58e-05	0.000264539
NUPR1	1232.32	-1.46856	0.44989	-3.26667	0.00108821	0.00588019
NOTCH2	1899.53	-1.48316	0.340641	-4.35511	1.33e-05	0.000152419
KCNJ15	182.64	-2.41072	0.612369	-3.95876	7.53e-05	0.000650205
VEZF1	544.259	0.404699	0.135426	2.98834	0.00280494	0.0126016
SLC8B1	297.704	-0.861221	0.239136	-3.60154	0.000316341	0.00213526
WBP1L	499.607	-0.848436	0.227305	-3.73275	0.000189402	0.00140033
ATP8A2	234.952	1.62852	0.54926	2.95937	0.00308273	0.0135891
SLC22A5	244.865	-1.04966	0.265519	-3.95321	7.71e-05	0.000661105
CCDC93	761.75	1.34516	0.175532	7.66319	1.81e-14	2.6e-12
ADAMTS3	39.2037	-4.76957	0.387032	-6.06504	1.32e-09	5.68e-08
ETV3	319.456	-0.569344	0.190978	-2.98128	0.00287047	0.012842
GGCT	462.416	-0.806425	0.26837	-3.00495	0.00265623	0.0120774
GOLGA5	474.677	-0.565182	0.162259	-3.48323	0.000495397	0.0030768
RNF149	639.424	-1.30869	0.277867	-4.7102	2.47e-06	3.64e-05
UNK	447.867	0.949104	0.170979	5.55091	2.84e-08	8.24e-07
BAIAP2	613.985	-0.755155	0.279435	-2.70253	0.00688141	0.0258656
NSMCE1	318.827	-0.809461	0.269696	-3.00136	0.00268775	0.0121963
GRAMD2	55.7318	1.82577	0.542393	3.36024	0.000778746	0.00445112
MDC1	663.049	1.07331	0.198868	5.39694	6.78e-08	1.7e-06
ERBB2	1195.07	-2.05195	0.326637	-6.2836	3.31e-10	1.67e-08
EPM2A	68.3078	0.792439	0.248026	3.1949	0.0013988	0.00720568
SHC1	1156.31	-0.654475	0.254212	-2.5746	0.0100357	0.0348559
ZCCHC6	1081.86	-1.00693	0.298588	-3.37263	0.000744537	0.00428916
TRIM6	19.1151	-1.29283	0.435765	-2.97018	0.00297625	0.0132125
MCCC2	1526.84	-1.11278	0.413673	-2.69103	0.00712327	0.0265972
BMPER	21.8115	1.3257	0.535231	2.47606	0.0132841	0.0435313
CORO2B	67.2587	2.15391	0.381998	5.63558	1.74e-08	5.38e-07
PLA2G4A	50.2547	-1.66047	0.445767	-3.73279	0.000189374	0.00140033
BTBD3	599.263	1.64064	0.263283	6.23099	4.63e-10	2.24e-08
PRR11	72.1106	0.980841	0.399998	2.45161	0.0142219	0.0460164
PALM2	52.1852	1.51204	0.408269	3.70346	0.000212683	0.00154178
FAM46C	751.142	-1.82049	0.530459	-6.29018	3.17e-10	1.61e-08
SIX1	262.136	0.963985	0.387781	2.48524	0.0129464	0.0426471
CARHSP1	538.537	0.552478	0.196974	2.80481	0.00503461	0.0200921
NR2C1	267.898	0.596952	0.187013	3.19203	0.00141279	0.00726542
ACTN4	2468.17	0.575996	0.190003	3.03147	0.00243363	0.0112678
CENPV	215.595	1.11012	0.404296	2.74473	0.00605607	0.0233151
RNF135	182.866	-0.928553	0.217215	-4.27491	1.91e-05	0.000207263
OVOL2	118.977	1.78401	0.417776	4.26746	1.98e-05	0.000212909
GRB7	197.958	0.827475	0.34234	2.41676	0.0156592	0.0496438
TYMS	535.243	1.838	0.388914	4.72358	2.32e-06	3.44e-05
FAS	180.38	-1.41183	0.326925	-4.31992	1.56e-05	0.000174375
ING1	198.356	1.12756	0.197013	5.72309	1.05e-08	3.41e-07
PIPOX	88.5681	4.21906	0.571611	5.23901	1.61e-07	3.56e-06
MFSD9	147.371	0.725598	0.180003	4.03117	5.55e-05	0.00050557
HMGN3	549.141	1.09726	0.270468	4.05657	4.98e-05	0.000462431
CASC5	329.672	1.29167	0.468203	2.7568	0.00583692	0.0226777
SMIM1	30.2062	-1.73922	0.460477	-3.7768	0.000158856	0.00121036
TAPT1	320.272	1.14142	0.218178	5.23141	1.68e-07	3.67e-06
ING3	177.133	0.884117	0.240357	3.67822	0.000234867	0.0016792
SERGEF	276.212	1.37647	0.280156	4.91268	8.98e-07	1.54e-05
CDH22	13.8724	2.12097	0.628491	3.36359	0.000769354	0.00440703
TEX30	78.3371	1.50905	0.307232	4.91053	9.08e-07	1.55e-05
RHOBTB3	620.881	0.960851	0.282601	3.39984	0.000674264	0.00394929
NUDT19	227.7	-0.788996	0.191438	-4.12135	3.77e-05	0.000364643
MLEC	3034.56	-0.630384	0.221387	-2.84747	0.00440681	0.0180454
IFT122	352.269	0.839053	0.161611	5.19175	2.08e-07	4.4e-06
AIM1	947.902	-1.22796	0.349343	-3.51576	0.000438504	0.00278812
GNG4	611.903	2.10997	0.514691	4.09216	4.27e-05	0.000407665
MPZL2	214.22	-1.21228	0.387121	-3.13232	0.00173428	0.00857021
VDAC1	1068.57	-0.823041	0.243638	-3.37824	0.000729514	0.00421194
IFNGR1	659.611	-0.902471	0.216574	-4.1671	3.09e-05	0.000306823
ABCA9	118.538	1.32122	0.474418	2.78341	0.00537902	0.0211834
PRADC1	86.9285	0.69248	0.230495	3.00416	0.00266317	0.0121059
ECE2	99.0418	1.05425	0.293179	3.59537	0.000323932	0.00217829
RALB	399.677	-0.861768	0.242539	-3.55313	0.000380678	0.00248019
OLFM2	150.054	-0.0455658	0.406983	-2.85471	0.00430765	0.0177077
ENPP1	216.947	1.0957	0.394437	2.77728	0.00548161	0.0214944
ABI3BP	141.855	0.205032	0.462756	-3.54886	0.000386906	0.00251358
RAD51B	79.5549	-1.4515	0.394977	-3.67779	0.000235262	0.00168136
KRT14	42.0156	-4.09064	0.738525	-5.69291	1.25e-08	3.99e-07
ARMC10	227.281	-0.470899	0.165561	-2.84421	0.00445213	0.0182023
BPGM	309.589	-1.8686	0.424101	-3.33738	0.000845727	0.00476949
ZFP30	241.671	1.14593	0.260044	4.40651	1.05e-05	0.000125606
ADCY6	1070.78	-0.647975	0.236303	-2.74218	0.00610336	0.0234626
MAT2B	420.124	-0.635066	0.235633	-2.69519	0.00703475	0.0263369
SWAP70	431.729	-0.846918	0.20393	-4.1531	3.28e-05	0.000323563
HOXB13	1750.65	-2.03821	0.589953	-5.56785	2.58e-08	7.54e-07
WIF1	96.0258	2.52496	0.655748	3.59237	0.000327681	0.00220025
ADPRHL1	52.7171	1.0451	0.371955	2.80868	0.00497455	0.0198916
SCRT1	19.4887	4.08325	0.504144	5.09506	3.49e-07	6.78e-06
MYC	848.837	-0.926717	0.379442	-2.44281	0.0145732	0.0468701
BNIPL	76.3952	-1.19451	0.455309	-2.62451	0.00867727	0.031105
LRRC45	354.1	0.710151	0.241496	2.94054	0.00327636	0.0142631
FXYD6	144.809	1.21944	0.342876	3.55575	0.000376904	0.00245825
NEIL2	147.335	-1.39459	0.290635	-4.79878	1.6e-06	2.51e-05
CCDC160	24.2425	-2.31647	0.548946	-4.21732	2.47e-05	0.000254486
FOXA1	2072.57	-1.20151	0.438022	-2.7445	0.00606027	0.0233215
NABP1	490.563	-1.57331	0.424363	-3.71025	0.000207052	0.00151058
POLD3	243.793	0.764037	0.179634	4.25328	2.11e-05	0.000224467
RNF43	611.916	-2.13122	0.464124	-4.59761	4.27e-06	5.79e-05
OPHN1	659.04	-3.5411	0.502779	-7.06472	1.61e-12	1.52e-10
ERGIC1	2590.89	-1.02649	0.286421	-3.58409	0.000338252	0.00225295
AGPAT9	66.3891	-1.2435	0.507089	-2.45481	0.0140958	0.0456977
ADAM15	1447.72	-1.07881	0.288932	-3.73405	0.000188425	0.00139649
FABP5	213.094	1.78816	0.526058	3.39309	0.000691077	0.00403738
KRT19	1338.41	-1.40877	0.524096	-2.69185	0.00710571	0.0265426
MET	214.684	1.35344	0.458881	2.94752	0.0032033	0.0139952
IGFBPL1	19.9076	2.66333	0.566732	6.40751	1.48e-10	8.14e-09
GC	80.4532	1.08448	0.770119	-2.56992	0.0101722	0.0352897
SLC12A8	144.322	-1.05754	0.387717	-2.72859	0.00636048	0.0243124
SERINC5	687.993	-2.85407	0.478951	-5.9715	2.35e-09	9.31e-08
GNB5	205.129	1.45132	0.255325	5.68366	1.32e-08	4.2e-07
TNKS1BP1	1620.36	-0.770734	0.314988	-2.44706	0.0144026	0.0464773
JPH4	47.3408	2.70285	0.526083	5.12403	2.99e-07	5.93e-06
FOXQ1	47.2035	-1.77914	0.665882	-2.6871	0.00720751	0.0268468
HAUS1	96.8057	0.726518	0.290157	2.50374	0.0122889	0.0408882
CAPSL	6.71323	-2.45002	0.764846	-3.2996	0.000968241	0.00533646
GDA	65.3627	2.53078	0.705861	4.52873	5.93e-06	7.7e-05
SIX5	211.134	-0.905278	0.333132	-2.71768	0.0065741	0.0249491
TMEM176B	1014.37	3.73638	0.443405	8.41265	4.01e-17	9.48e-15
ZBTB42	200.733	-0.873001	0.313835	-2.78173	0.00540698	0.0212843
NUDT18	64.9344	-0.844209	0.245571	-3.43811	0.000585792	0.00352504
UBE2Q2	321.239	-0.465788	0.14367	-3.24202	0.00118685	0.00631393
ONECUT2	365.372	3.29129	0.440894	4.7771	1.78e-06	2.76e-05
RFX2	147.642	2.10841	0.364171	5.78729	7.15e-09	2.47e-07
NGB	6.16136	3.03257	0.709747	4.25519	2.09e-05	0.000223085
SOCS2	361.588	-2.25978	0.374443	-6.03796	1.56e-09	6.55e-08
ANTXR2	566.102	-0.808027	0.317458	-2.54558	0.0109098	0.0372594
WISP3	17.1911	1.2924	0.356222	3.62683	0.000286919	0.00197088
TTL	417.398	0.85902	0.160237	5.36091	8.28e-08	2.02e-06
BMP8A	36.1433	0.876543	0.310364	2.82367	0.00474774	0.0191348
MVB12B	189.637	0.740139	0.200532	3.69096	0.000223412	0.0016055
PPEF2	5.8865	1.30239	0.517244	2.52105	0.0117005	0.0393474
ZSWIM7	143.841	0.610703	0.252559	2.41782	0.0156138	0.0495257
POMC	275.809	6.5409	0.600358	10.7841	4.09e-27	5.32e-24
PLEKHS1	350.63	-3.1693	0.535487	-7.45513	8.98e-14	1.06e-11
CPSF3L	986.917	0.744616	0.196008	3.79882	0.000145385	0.00112333
ZBTB16	426.986	-1.55765	0.503003	-3.10076	0.00193024	0.0093384
BAG3	409.35	-1.23865	0.303701	-4.0788	4.53e-05	0.000428009
PIK3CG	97.5413	-1.15941	0.522141	-5.54475	2.94e-08	8.42e-07
DAB2	420.18	-0.854484	0.350956	-2.43526	0.0148809	0.0476493
CNKSR3	766.745	1.824	0.453401	4.01939	5.84e-05	0.000527847
HOOK1	513.604	1.03623	0.31474	3.29198	0.000994843	0.00545173
RGL3	553.8	2.54238	0.433883	5.85376	4.81e-09	1.75e-07
TRIM9	179.837	4.26991	0.480048	8.87177	7.2e-19	2.34e-16
TNS1	2241.3	-1.04365	0.414829	-2.51684	0.0118411	0.0397321
TDRP	256.118	-1.72095	0.389234	-4.42342	9.71e-06	0.000117704
B9D2	44.3081	1.38192	0.268126	5.15288	2.57e-07	5.22e-06
TMEM178B	386.504	1.04148	0.420238	2.47744	0.0132328	0.0433979
SEC23IP	490.682	-0.9248	0.172935	-5.34778	8.9e-08	2.15e-06
CLTC	3713.84	-0.705134	0.208488	-3.38218	0.000719119	0.00417043
ANG	69.9444	3.09264	0.484737	-2.90331	0.00369239	0.0156952
SLC6A8	975.39	-1.96649	0.293513	-6.70066	2.07e-11	1.41e-09
FST	100.979	3.05074	0.528734	5.75263	8.79e-09	2.93e-07
CEP78	321.049	1.20142	0.245041	4.90276	9.45e-07	1.6e-05
ARHGEF6	284.79	-1.08614	0.373826	-2.9065	0.003655	0.0155872
PITPNM2	252.849	1.29059	0.286066	4.51131	6.44e-06	8.24e-05
AGAP3	901.263	0.899469	0.221066	4.06866	4.73e-05	0.000442916
ERLIN2	727.482	-0.759173	0.244485	-3.10526	0.0019011	0.0092293
RPS6KA1	611.856	-0.843283	0.282388	-2.98633	0.00282345	0.0126701
TSPAN5	314.14	-1.81885	0.386454	-4.70841	2.5e-06	3.66e-05
NHLRC3	301.528	0.448182	0.176402	2.54069	0.0110635	0.0376368
TMEM151B	69.5212	2.64559	0.262372	10.0814	6.68e-24	4.68e-21
FAM168A	846.045	0.687132	0.119112	5.76878	7.98e-09	2.71e-07
EPHB4	696.446	-1.07415	0.325751	-3.29792	0.000974027	0.00536186
NEGR1	74.8955	1.68611	0.485019	3.47319	0.000514315	0.00317179
CPA5	5.25001	1.63726	0.610791	2.67591	0.00745272	0.027573
LRRC16A	229.821	1.17844	0.28189	4.18043	2.91e-05	0.000291599
RAB11FIP5	253.342	-0.801885	0.269789	-2.97235	0.00295528	0.0131418
MKX	55.2709	-1.9374	0.567105	-3.42892	0.000605978	0.00361814
MAPK15	81.476	-1.51309	0.532221	-2.84697	0.00441378	0.0180659
FDFT1	769.961	-1.36028	0.239223	-5.68636	1.3e-08	4.14e-07
CDH3	399.405	-1.19339	0.483682	-2.46929	0.0135381	0.044276
CAMK1D	644.105	2.24199	0.354947	6.31394	2.72e-10	1.41e-08
ITM2A	132.336	-1.84556	0.490306	-3.76965	0.000163478	0.00123987
CEP55	123.192	1.17811	0.378614	3.11057	0.00186728	0.00908774
ASAP3	349.022	-1.21183	0.363512	-3.3344	0.000854849	0.00481646
NPAS4	11.342	2.83614	0.581546	4.8608	1.17e-06	1.92e-05
RCAN3	755.44	-1.05202	0.380253	-2.76725	0.00565319	0.0220627
RAB17	429.558	1.53948	0.429703	3.58045	0.000343003	0.0022796
APOBR	263.284	-2.75904	0.533561	-5.18626	2.15e-07	4.5e-06
PITPNC1	244.387	0.805907	0.317635	2.53708	0.0111783	0.0379237
METTL21B	101.23	-0.733325	0.201359	-3.64167	0.000270874	0.00188196
HS1BP3	327.56	-0.599365	0.195858	-3.06025	0.00221152	0.0104196
GP1BB	105.432	1.02407	0.419988	2.43753	0.0147879	0.0473933
MLXIPL	100.51	3.7437	0.409902	4.11626	3.85e-05	0.000372593
SLC5A9	45.3414	1.55303	0.420332	3.69423	0.000220556	0.00158811
KLF9	632.778	-1.13353	0.318034	-3.56466	0.000364326	0.00239127
PDE9A	281.272	-0.281871	0.429099	-4.36421	1.28e-05	0.000147326
TLR2	233.434	-1.85202	0.453402	-4.08927	4.33e-05	0.000411843
ID2	720.505	1.22493	0.33646	3.63998	0.000272658	0.00189139
CD9	1455.63	-1.0402	0.349251	-2.97882	0.00289362	0.0129181
CAMSAP1	542.084	0.646875	0.190901	3.38854	0.000702661	0.00408968
CCDC88A	593.874	1.33845	0.342482	3.90736	9.33e-05	0.000774451
SH3GL2	70.6135	2.12794	0.560527	3.78737	0.000152251	0.00116736
SVIL	906.841	-0.940848	0.246691	-3.81404	0.000136713	0.00107077
BEND7	127.519	1.58803	0.324511	4.89263	9.95e-07	1.67e-05
MAPKAPK3	359.693	-0.992907	0.324931	-3.056	0.00224312	0.0105467
SH3TC2	39.7443	-2.20554	0.519354	-4.25588	2.08e-05	0.000222675
FLII	1553.74	0.549004	0.204159	2.68906	0.00716542	0.0267218
RAB43	24.4474	-1.05823	0.4023	-2.63473	0.00842051	0.0303879
CTSH	612.291	-1.21104	0.336326	-3.60142	0.000316479	0.00213526
SPON2	3565.16	-0.801655	0.570948	-6.01959	1.75e-09	7.22e-08
ITGB5	769.23	-0.852747	0.337908	-2.52391	0.0116058	0.03913
ALDH1L2	134.691	-0.090444	0.450207	-2.41892	0.0155668	0.0494197
TMEM167B	362.444	-0.820771	0.159797	-5.13627	2.8e-07	5.63e-06
TMEM150C	267.644	1.13107	0.371475	3.04397	0.00233481	0.0108925
RNF128	84.067	1.95485	0.59849	3.25592	0.00113026	0.0060696
PABPC1	9332.56	-0.771827	0.290075	-2.66094	0.00779223	0.0285489
GTF2E2	187.427	-0.873685	0.239603	-3.64653	0.000265809	0.00185451
BEST3	88.5815	1.74965	0.586114	4.54072	5.61e-06	7.33e-05
SQRDL	154.861	-0.976249	0.331656	-2.944	0.00323996	0.0141249
LPCAT4	238.037	1.70724	0.288704	5.91237	3.37e-09	1.28e-07
ABLIM2	109.067	2.67221	0.392253	6.80892	9.83e-12	7.34e-10
BMP8B	136.704	1.55065	0.267431	5.79755	6.73e-09	2.34e-07
CACNB2	113.955	0.772275	0.310913	2.48397	0.0129928	0.0427692
MSMB	322.154	-6.49101	0.667681	-7.22323	5.08e-13	5.22e-11
EPHA5	29.2197	-1.55097	0.588242	-2.98586	0.00282785	0.0126867
RRAS2	116.651	-0.82467	0.234877	-3.51141	0.000445742	0.00282657
TLN2	238.24	-1.21106	0.336261	-3.60254	0.000315124	0.00212849
FAAH	852.186	0.931473	0.374456	2.48698	0.0128832	0.0425007
SMC1B	32.7381	1.21239	0.433271	2.79795	0.00514288	0.0204257
DSC3	67.798	-3.50074	0.695587	-5.12437	2.99e-07	5.93e-06
ZFP36L2	1277.36	-1.67959	0.291761	-5.75747	8.54e-09	2.86e-07
ASAH1	1045.73	-0.795112	0.263121	-3.02196	0.00251143	0.0115605
SCARA5	21.7999	-1.58905	0.637952	-2.50683	0.0121821	0.0406217
CHIT1	52.4078	-1.30268	0.651926	-6.26262	3.79e-10	1.88e-08
ELOF1	396.026	0.771614	0.275397	2.80159	0.00508513	0.0202316
PRKCH	294.352	-0.656655	0.248996	-2.6374	0.00835444	0.0301846
EFNA4	67.7719	-1.96516	0.338322	-5.80865	6.3e-09	2.22e-07
HOXD13	28.591	1.98898	0.596568	3.32183	0.000894303	0.00498936
S100A4	531.696	-0.89169	0.576045	-3.9983	6.38e-05	0.000566712
TAF5L	239.098	0.412098	0.148305	2.77873	0.00545719	0.0214402
GAS7	240.727	-1.26849	0.424528	-2.99011	0.00278877	0.0125547
VMP1	1886.86	-1.55597	0.297106	-5.23782	1.62e-07	3.57e-06
ATXN7L2	85.8518	1.25888	0.220407	5.71122	1.12e-08	3.62e-07
RPL23	3485.12	-0.956394	0.287072	-3.33176	0.000862975	0.00485182
CYP1B1	813.759	-1.16316	0.44616	-2.60865	0.00908993	0.0322792
PIEZO1	3981.36	-2.30383	0.420503	-5.48365	4.17e-08	1.13e-06
SP4	206.016	0.983287	0.263691	3.72887	0.000192338	0.00141858
RASSF6	729.247	2.42363	0.538453	4.49013	7.12e-06	8.95e-05
RAP2B	295.233	-1.09788	0.347552	-3.15982	0.00157867	0.00795149
EIF4B	2238.48	-0.640338	0.195788	-3.2706	0.00107318	0.00580934
TACSTD2	803.36	-2.09139	0.51331	-4.08214	4.46e-05	0.000422992
FAM198B	801.816	-1.54547	0.402216	-3.84436	0.000120869	0.000963674
PRKAB2	392.263	0.594448	0.216072	2.75118	0.00593815	0.022973
UPK1A	15.1233	-2.57398	0.615967	-4.19035	2.79e-05	0.00028177
WFDC2	317.511	3.37204	0.683549	4.88553	1.03e-06	1.73e-05
PGBD1	105.309	1.46415	0.265052	5.52321	3.33e-08	9.33e-07
LYPD1	30.2177	1.36946	0.398697	3.43349	0.000595863	0.00357283
BVES	37.9955	1.43545	0.382595	3.75163	0.000175686	0.00131927
OSBPL5	433.722	-1.38758	0.333521	-4.16118	3.17e-05	0.000313846
PAK7	13.0955	1.67112	0.656025	2.54465	0.0109388	0.0373383
SDHAF1	97.1341	0.723692	0.156866	4.61327	3.96e-06	5.45e-05
TMCC3	300.856	-1.54599	0.336159	-4.59998	4.23e-06	5.76e-05
SEMA5B	55.112	1.44345	0.455841	3.16446	0.00155373	0.00785492
SKI	852.331	-0.586426	0.1941	-3.02131	0.00251684	0.0115824
KCTD11	118.262	-0.589789	0.225721	-2.61272	0.0089825	0.0319723
HPS3	625.466	1.97343	0.316515	2.99523	0.00274239	0.0123826
TMBIM1	771.268	-1.07798	0.301714	-3.57326	0.000352569	0.00232872
CDKAL1	211.255	1.29643	0.319335	4.05954	4.92e-05	0.000457751
CHRNA7	6.10436	-2.56831	0.6186	-4.16044	3.18e-05	0.000314355
CCDC154	401.424	2.44428	0.421111	5.79914	6.67e-09	2.33e-07
GSTO1	363.012	0.906602	0.338896	2.67482	0.00747684	0.0276363
STXBP1	401.8	2.10794	0.286323	7.36086	1.83e-13	2.02e-11
LRCH2	47.1259	0.674976	0.530663	-2.85015	0.00436982	0.0179222
INSM2	5.17976	1.97109	0.525963	3.75066	0.000176373	0.00132334
MAX	616.351	-0.573887	0.216213	-2.65426	0.00794819	0.0290039
GPR12	11.734	1.73911	0.676494	2.56323	0.0103703	0.0358099
LEO1	220.568	-0.504679	0.180043	-2.80309	0.00506153	0.0201554
SFT2D1	216.425	-1.00099	0.254684	-3.93013	8.49e-05	0.000716757
APCDD1	208.956	-3.35067	0.41907	-5.01984	5.17e-07	9.55e-06
LMAN1L	450.003	-4.29096	0.663031	-6.57892	4.74e-11	2.99e-09
LRRK2	513.938	-2.27812	0.609573	-3.75746	0.000171644	0.00129372
COL6A6	42.3135	0.493575	0.541801	3.02621	0.00247644	0.011437
POLR3E	466.958	-0.425934	0.161397	-2.63904	0.008314	0.030087
WASF1	166.31	1.41658	0.25536	5.54696	2.91e-08	8.36e-07
PACSIN3	184.94	-1.16738	0.383607	-3.04417	0.00233323	0.0108888
THOC7	234.032	-0.672857	0.228084	-2.94997	0.00317808	0.0139251
IGF2R	2142.86	-0.638913	0.23744	-2.69091	0.00712568	0.0266008
SLC9A2	306.89	-3.11883	0.50404	-6.20176	5.58e-10	2.61e-08
CNTD1	132.266	-0.675874	0.215826	-3.13138	0.00173987	0.00859495
SLC9A7	214.055	-0.854389	0.330785	-2.58334	0.00978485	0.0341345
CCKBR	7.50269	2.73975	0.634338	4.29985	1.71e-05	0.000188743
TANGO2	289.918	-1.36767	0.318812	-3.25158	0.00114765	0.00614489
ZNRF3	312.536	-1.79016	0.467303	-3.83507	0.000125528	0.000994833
SLC25A37	1875.14	-3.77039	0.4622	-8.17535	2.95e-16	6.25e-14
FGF1	43.0551	1.46913	0.477391	3.07531	0.00210281	0.0100061
CCDC108	29.7017	1.0782	0.354542	3.04079	0.00235959	0.0109809
FXYD3	857.885	-1.70454	0.474952	-3.59275	0.000327203	0.00219799
CENPQ	58.8535	0.888174	0.278152	3.19264	0.0014098	0.0072521
SIVA1	296.612	0.672688	0.268119	2.50873	0.0121165	0.0404551
MERTK	232.493	-1.11403	0.321293	-3.46804	0.000524278	0.00321994
IL31RA	10.2538	-1.90726	0.61256	-3.15086	0.00162793	0.0081374
CEP41	211.478	1.81264	0.209738	8.64196	5.53e-18	1.5e-15
PLP2	507.149	1.33859	0.37289	3.58862	0.000332431	0.00222333
NYAP2	7.3531	1.85054	0.538158	3.33086	0.000865769	0.00486444
ZYX	1036.23	-1.19314	0.350806	-3.40182	0.000669393	0.00392455
ZCCHC8	372.777	0.373132	0.151901	2.45642	0.0140329	0.0455101
CGA	12.6133	4.47063	0.622864	7.09716	1.27e-12	1.23e-10
HNRNPL	896.431	0.655164	0.183792	3.56465	0.000364347	0.00239127
DRAM1	165.754	-0.840849	0.32256	-2.60757	0.00911885	0.032344
FUT9	89.7388	2.62857	0.651035	4.01293	6e-05	0.000538483
PELI2	322.309	1.04216	0.286195	3.64127	0.000271293	0.00188347
ESRRG	165.518	1.53148	0.515626	2.96647	0.00301243	0.0133379
LCORL	309.96	1.1076	0.283207	3.91068	9.2e-05	0.000767042
E2F6	75.8158	0.483388	0.155075	3.11714	0.00182617	0.00892863
DSCAML1	91.1374	4.98177	0.488885	10.155	3.15e-24	2.6e-21
JAM3	407.201	1.59677	0.386103	4.13396	3.57e-05	0.000348528
CDH6	124.046	1.51208	0.486155	3.10746	0.00188701	0.00917252
ETNK2	122.92	1.52444	0.39223	3.88556	0.000102095	0.000836328
CHTOP	790.428	0.448253	0.178435	2.51211	0.0120013	0.0401877
RAB31	451.747	-1.09264	0.386179	-2.83032	0.00465017	0.0188344
CREB5	277.331	-1.25423	0.487036	-2.5774	0.00995456	0.0346006
IMMP2L	116.37	-0.806304	0.296089	-2.72356	0.00645825	0.0245968
DAPL1	47.3066	3.05781	0.719282	4.19901	2.68e-05	0.000272884
SETBP1	412.524	0.978167	0.340728	2.87055	0.0040976	0.0170165
SLC22A15	116.68	-1.01971	0.377787	-2.70001	0.00693369	0.0260174
H2AFJ	592.217	-1.11674	0.314894	-3.54667	0.000390137	0.00253186
EIF2AK4	566.062	-0.595866	0.210579	-2.82973	0.00465873	0.0188607
RAB27A	381.008	-1.18077	0.356504	-3.31281	0.000923643	0.00512791
S100PBP	395.02	0.81104	0.162995	4.97586	6.5e-07	1.16e-05
OSR2	72.8401	-1.65047	0.386505	-4.26965	1.96e-05	0.000211202
FAM172A	264.773	0.779221	0.243394	3.20153	0.00136699	0.00707255
REV3L	734.093	0.914312	0.303979	3.00764	0.00263287	0.0119952
NPPB	1.98423	3.03893	0.648822	4.70833	2.5e-06	3.66e-05
COLEC12	361.408	-1.98492	0.555073	-3.58575	0.000336105	0.00224193
DENND1C	236.861	-0.739146	0.286452	-2.5804	0.00986867	0.034348
EHBP1L1	1156.03	-1.01314	0.351972	-2.87901	0.00398929	0.0166665
SLC16A6	78.5408	-1.82014	0.394856	-4.61178	3.99e-06	5.48e-05
NR4A3	55.8569	-1.29301	0.474364	-2.72828	0.00636651	0.0243202
IL2RB	129.938	-1.32115	0.543713	-2.43471	0.0149036	0.0477136
SHROOM1	1437.38	-1.58027	0.435581	-3.63046	0.000282917	0.00194927
PRMT3	139.387	-0.485855	0.182349	-2.66455	0.00770909	0.0283244
ATP2C2	382.19	-1.96946	0.405763	-4.8561	1.2e-06	1.96e-05
AK5	99.5921	-1.64721	0.571583	-2.88832	0.0038731	0.0162772
CDH17	38.1604	0.479113	0.664854	-4.12462	3.71e-05	0.000360658
GART	568.825	0.281181	0.104897	2.68053	0.00735055	0.027267
RUVBL2	508.912	0.693311	0.203631	3.40464	0.000662505	0.00389671
NELL1	125.857	4.01886	0.751318	5.25907	1.45e-07	3.27e-06
HNRNPUL1	1947.56	0.787521	0.17652	4.46133	8.15e-06	0.000101038
CCDC102A	49.2365	-1.27146	0.295229	-4.30773	1.65e-05	0.000182583
SESTD1	522.983	1.56942	0.255203	6.14931	7.78e-10	3.53e-08
TMED3	702.404	-1.08611	0.308078	-3.5257	0.000422358	0.00270339
NUP98	1061.39	-0.506577	0.168485	-3.00669	0.00264109	0.0120205
CCDC129	26.1022	3.00463	0.717563	4.15576	3.24e-05	0.000320158
ADAM7	15.9491	-3.77571	0.715567	-3.38006	0.000724711	0.004194
TENM4	290.74	2.38526	0.47792	4.98399	6.23e-07	1.12e-05
RAB3IL1	118.201	-1.72665	0.408513	-4.22901	2.35e-05	0.000244102
CNTN3	68.4491	-0.261979	0.536428	-3.34571	0.00082073	0.00465157
ECSIT	370.627	1.19033	0.255696	4.65489	3.24e-06	4.61e-05
POLE4	130.982	-0.74787	0.248391	-3.01074	0.00260614	0.0118972
RHPN2	484.598	-1.22079	0.375169	-3.25469	0.00113515	0.00608688
MTSS1	616.128	1.33138	0.240629	5.53269	3.15e-08	8.93e-07
MLXIP	1612.14	0.53104	0.207182	2.56313	0.0103733	0.0358099
NAT6	86.594	-0.621734	0.234701	-2.64875	0.00807891	0.0293764
NUP188	802.162	0.750105	0.154997	4.83944	1.3e-06	2.11e-05
NFKBIA	967.65	-0.906426	0.227056	-3.99218	6.55e-05	0.00057902
TOE1	127.145	1.00549	0.228577	4.39846	1.09e-05	0.000129417
PPM1F	528.967	-1.01901	0.237881	-4.28381	1.84e-05	0.000200331
SUFU	228.688	-0.786901	0.204424	-3.84932	0.000118445	0.000948345
STRA6	105.08	1.71428	0.598801	2.85451	0.00431027	0.0177098
CNN2	588.415	-1.2814	0.460667	-2.78372	0.00537399	0.0211751
GKAP1	102.305	1.03496	0.267029	3.87551	0.000106403	0.000863844
LSM4	613.438	0.909265	0.200833	4.52735	5.97e-06	7.74e-05
TRIM36	467.119	-1.40539	0.40439	-3.47676	0.000507511	0.00313919
HS3ST1	131.187	2.06253	0.381581	5.40232	6.58e-08	1.67e-06
DOCK8	713.628	-1.59658	0.518	-3.08743	0.00201897	0.00967509
PTGER4	141.522	-1.73156	0.421283	-4.11473	3.88e-05	0.000374677
RANBP3L	92.4467	-2.43595	0.498998	-4.89239	9.96e-07	1.68e-05
CAPN8	90.7296	2.27558	0.631159	3.58797	0.000333267	0.00222574
RPF2	159.09	-0.589166	0.203107	-2.90075	0.00372276	0.0157985
MYO19	662.641	0.879425	0.218623	4.02248	5.76e-05	0.000522004
RAET1E	10.2127	-1.58524	0.523863	-3.03274	0.00242343	0.0112328
MKNK2	2769.04	-1.00033	0.304534	-3.28508	0.00101954	0.0055636
MCUR1	313.711	0.701431	0.13479	5.20388	1.95e-07	4.17e-06
CRTAP	759.291	-0.716132	0.225705	-3.17291	0.0015092	0.00766169
ARHGEF2	831.473	1.01929	0.305067	3.34088	0.000835138	0.00472294
LSP1	565.659	-2.19384	0.526181	-4.17976	2.92e-05	0.000292303
PAPD7	580.094	0.925475	0.144931	6.38555	1.71e-10	9.34e-09
PRKCD	827.354	-1.4366	0.353442	-4.06547	4.79e-05	0.000447282
SLC12A4	461.527	0.799294	0.292613	2.73139	0.00630672	0.0241475
CRABP2	207.611	-1.47994	0.592542	-2.50386	0.0122846	0.0408867
BSPRY	182.508	1.24695	0.320263	3.89277	9.91e-05	0.000814038
BCL2L11	517.976	0.78518	0.184952	4.24529	2.18e-05	0.000230999
WIPF1	634.317	-1.20293	0.416498	-2.8896	0.00385738	0.0162299
GTF2H4	236.857	1.09876	0.225559	4.87092	1.11e-06	1.84e-05
REXO2	617.277	-1.146	0.315189	-3.63624	0.000276646	0.00191466
TMEM161A	286.301	0.612639	0.215793	2.83889	0.00452709	0.0184212
TNFRSF25	439.548	3.29977	0.409126	8.05655	7.85e-16	1.54e-13
NRTN	20.7227	2.57985	0.542337	4.74954	2.04e-06	3.1e-05
TMEM144	198.501	-1.46218	0.387181	-3.77817	0.000157988	0.00120476
IFT140	360.713	0.771762	0.252695	3.05403	0.00225788	0.0106078
DZANK1	78.3118	0.662408	0.252442	2.62399	0.00869065	0.0311468
SGPP1	272.456	-0.838469	0.314107	-2.66966	0.00759279	0.0279945
PEX11G	28.2866	0.641835	0.241744	2.65503	0.00793002	0.0289564
HSPA2	157.648	1.5873	0.460829	3.44167	0.000578129	0.00349209
TMC8	412.716	-2.19682	0.544671	-4.04533	5.22e-05	0.00048102
CEP85	267.443	0.924729	0.279616	3.30688	0.000943413	0.00522492
GATA2	1062.31	-1.28637	0.491435	-2.62008	0.00879086	0.0314317
MAGEL2	34.5053	3.02686	0.535155	5.63765	1.72e-08	5.33e-07
GMPR	538.343	-1.35891	0.501462	-2.71275	0.00667272	0.0252366
GRHL2	1467.27	-2.56272	0.439469	-5.83812	5.28e-09	1.89e-07
CPOX	296.151	-1.42806	0.333434	-2.52466	0.0115809	0.0390535
ADAMTS1	791.653	-1.88735	0.46764	-4.04071	5.33e-05	0.00048887
HOXA13	224.324	-2.64984	0.538782	-4.93555	7.99e-07	1.4e-05
ARFGAP3	847.43	-0.902661	0.208556	-4.32819	1.5e-05	0.000168995
KLHL42	467.754	0.77334	0.149533	5.17172	2.32e-07	4.81e-06
DIO2	121.589	0.0267911	0.525788	-3.21392	0.00130937	0.00683974
BFSP1	26.573	1.8004	0.323415	5.56477	2.62e-08	7.66e-07
CRYZL1	212.982	0.573861	0.166609	3.44434	0.00057245	0.00346784
QRICH2	162.987	1.03856	0.227221	4.57053	4.86e-06	6.49e-05
EEPD1	271.845	-0.967357	0.321613	-3.00828	0.00262731	0.0119728
PRR5	108.258	-0.906806	0.305588	-2.96761	0.00300125	0.0133007
DHRS9	56.0073	-3.03335	0.594389	-5.14524	2.67e-07	5.42e-06
RAB10	1058.23	-0.650327	0.153492	-4.23688	2.27e-05	0.000238117
EMC9	193.552	1.1616	0.292424	3.97164	7.14e-05	0.000622225
GALNT7	1290.23	-0.943042	0.370906	-2.54302	0.01099	0.0374736
ENPP3	48.2818	-1.31311	0.445552	-2.94859	0.00319224	0.013967
CAB39L	337.115	-2.06943	0.38371	-5.39509	6.85e-08	1.72e-06
PHKB	810.511	-1.0068	0.178908	-5.62755	1.83e-08	5.58e-07
ARHGDIB	1015.83	-1.65367	0.45621	-3.62811	0.000285503	0.00196412
ABCC3	356.646	1.18913	0.467589	2.54143	0.0110399	0.0375908
GPC4	266.016	1.23496	0.443907	2.78028	0.00543128	0.0213461
IMPDH2	1276.98	-0.770609	0.280698	-2.74543	0.00604313	0.0232802
PSRC1	159.878	1.83137	0.324468	5.64245	1.68e-08	5.21e-07
RDX	716.729	0.730363	0.254826	2.86607	0.00415601	0.0172041
HMHA1	700.885	-1.32175	0.445434	-2.96928	0.00298501	0.0132384
TCP11L1	172.978	0.551308	0.175099	3.14872	0.00163988	0.00818816
NPY2R	6.05528	-2.89713	0.752535	-4.22165	2.43e-05	0.000250504
ARSG	210.441	-0.705124	0.250202	-2.81835	0.00482707	0.01937
ALDH1A1	647.622	1.80191	0.50553	3.55933	0.000371809	0.00243286
MAP3K9	400.765	1.01269	0.329938	3.06896	0.00214806	0.0101759
ITPKB	521.449	-0.917429	0.264167	-3.47305	0.000514585	0.00317217
HPCA	11.7141	2.23936	0.455247	4.91154	9.04e-07	1.55e-05
RORB	337.564	-1.52372	0.585699	-4.13971	3.48e-05	0.000340826
COBLL1	1278.78	-0.912902	0.35277	-2.58826	0.00964635	0.0337938
SOX8	32.2961	-0.957683	0.445124	-5.11789	3.09e-07	6.12e-06
AR	10145.4	-2.91739	0.651618	-4.52202	6.13e-06	7.9e-05
ADTRP	28.4239	-1.82417	0.524218	-3.49068	0.000481798	0.00300361
TMEM87A	973.922	-1.1595	0.225602	-5.13965	2.75e-07	5.54e-06
STRIP2	90.7007	1.26266	0.402564	3.13542	0.00171607	0.00849635
PPA1	649.687	-0.674147	0.226875	-2.97148	0.00296364	0.0131725
PTOV1	1504.9	0.91229	0.231353	3.94314	8.04e-05	0.000685935
KRT15	114.371	-2.84849	0.638589	-3.20913	0.00133137	0.00692691
KDELC1	55.3725	1.04124	0.235571	4.42035	9.85e-06	0.000119155
ANXA10	9.96025	2.84101	0.626168	2.86981	0.00410723	0.0170364
FGF9	22.3948	3.12664	0.62158	4.99904	5.76e-07	1.05e-05
KBTBD2	511.768	0.525025	0.193924	2.70737	0.00678196	0.0255851
EEF2K	533.834	-0.776522	0.25099	-3.094	0.00197479	0.00951597
NINL	335.26	1.42786	0.359198	3.97413	7.06e-05	0.00061842
ATP1B1	917.539	1.29891	0.359986	3.60736	0.000309326	0.00209633
MEST	453.14	1.59632	0.26059	6.12525	9.05e-10	4.09e-08
SLC2A4	35.7465	-1.91659	0.504092	-3.80696	0.000140684	0.00109621
CABP7	51.5039	2.85444	0.226422	5.35612	8.5e-08	2.06e-06
ST3GAL4	166.727	-0.564296	0.22496	-2.5084	0.012128	0.0404859
PRMT8	23.1189	3.96343	0.675154	5.8238	5.75e-09	2.04e-07
TMTC1	345.329	2.01028	0.438093	4.58504	4.54e-06	6.1e-05
RPL10A	2776.58	-0.788145	0.281913	-2.79583	0.00517661	0.0205328
SMARCB1	413.468	0.542836	0.209985	2.58504	0.00973669	0.0340252
RAB27B	371.052	-2.59393	0.484227	-5.36659	8.02e-08	1.97e-06
DAP3	760.223	-0.732585	0.178047	-4.11455	3.88e-05	0.000374761
CD101	38.5418	-1.41347	0.400125	-3.53559	0.000406863	0.00261802
COL28A1	229.016	-1.42503	0.517631	-2.75636	0.00584492	0.0227039
KCNA1	30.5077	2.74657	0.706391	3.85668	0.000114939	0.000924486
MSN	1683.65	-0.933531	0.373428	-2.50044	0.0124039	0.0411579
CIITA	567.41	-0.965452	0.365185	-2.64445	0.00818246	0.0296818
MYBPHL	5.79556	2.46025	0.731249	3.36511	0.000765127	0.00439248
ANO7	289.188	-3.68356	0.525575	-7.03137	2.05e-12	1.87e-10
PIR	103.576	-0.899543	0.352986	-2.5485	0.0108188	0.0370249
NEFH	324.75	-1.93363	0.676337	-2.88	0.0039767	0.0166357
ATP13A3	1358.82	0.547757	0.212224	2.58103	0.00985065	0.0343049
NEK5	16.985	-1.69538	0.566374	-3.00078	0.00269286	0.0122133
FANCL	416.771	1.5781	0.232449	6.7886	1.13e-11	8.21e-10
SLC2A13	144.004	1.18889	0.306442	3.87936	0.000104731	0.000852548
TWIST2	5.72689	-2.5622	0.568836	-2.88899	0.00386487	0.0162501
PPP2R2A	442.592	-0.845389	0.245922	-3.43778	0.000586502	0.00352598
FSTL1	2831.01	-1.5053	0.425764	-3.5377	0.000403625	0.00259993
GSTA3	7.71794	-3.25784	0.763286	-4.89651	9.76e-07	1.64e-05
CCDC113	75.5572	-1.12973	0.40476	-2.79222	0.00523478	0.0207274
PARP2	247.455	0.976213	0.214143	4.55847	5.15e-06	6.79e-05
BRI3	594.099	-0.601161	0.189407	-3.17388	0.00150416	0.0076425
FZD8	164.906	1.22872	0.38882	3.15917	0.00158217	0.0079611
SETD7	1363.52	-0.876642	0.299408	-2.92816	0.00340976	0.0147452
FBXO17	37.2639	1.4054	0.560493	2.50382	0.0122862	0.0408867
KCNU1	11.8194	-2.58068	0.703161	-3.72785	0.000193117	0.00142355
APRT	524.268	-1.39401	0.239156	-5.82887	5.58e-09	1.99e-07
LONRF1	232.932	-0.789687	0.231823	-3.40664	0.000657689	0.00387088
TFG	628.58	-0.484798	0.187264	-2.58884	0.00962984	0.0337534
GTPBP2	950.113	0.970807	0.277004	3.50443	0.000457582	0.00288025
TSC22D3	1077.37	-1.56599	0.287437	-5.44865	5.08e-08	1.34e-06
CLIP3	173.72	1.7184	0.328035	5.23712	1.63e-07	3.58e-06
EVI5L	239.968	0.674134	0.20923	3.22192	0.00127336	0.00667999
ACACA	2006.16	-1.40186	0.348784	-4.02022	5.81e-05	0.000526511
KNG1	14.4165	5.29393	0.624523	-2.54277	0.0109979	0.0374803
ADRA1A	52.0308	3.2686	0.689133	3.96484	7.34e-05	0.000636266
DEF6	258.476	-1.05135	0.356565	-2.94898	0.0031882	0.0139568
NECAB2	7.96723	0.488138	0.530513	-2.52217	0.0116633	0.0392586
GLI1	35.9905	-1.4939	0.467161	-3.20483	0.00135144	0.00700934
ABCB8	432.636	0.695326	0.17857	3.8938	9.87e-05	0.000810964
PCNT	1090.7	0.85815	0.26984	3.1801	0.00147223	0.007497
PLXDC2	398.15	-0.75118	0.311441	-5.76813	8.02e-09	2.72e-07
EEF1G	5637.22	-0.815901	0.30085	-2.71217	0.00668438	0.0252694
ZMYM3	732.718	0.891202	0.219641	4.05741	4.96e-05	0.00046125
EEF1D	3356.76	-0.717789	0.248199	-2.89206	0.0038272	0.0161252
ZFYVE21	299.795	-0.512023	0.207831	-2.46356	0.0137565	0.0448212
MPP5	304.658	-0.666026	0.187334	-3.55536	0.000377456	0.00246076
KLRK1	92.9223	-1.19835	0.489703	-2.44902	0.0143245	0.0462744
IRAK3	350.4	-1.46266	0.479661	-3.05273	0.00226773	0.0106426
MFSD6	573.479	0.962604	0.284444	3.38392	0.000714576	0.00414805
ITIH2	21.039	6.57693	0.452042	2.47576	0.0132953	0.0435602
HEY1	93.1824	1.51689	0.343445	4.41589	1.01e-05	0.000121236
RADIL	54.2953	2.13724	0.390918	5.46533	4.62e-08	1.24e-06
GLS2	165.874	2.43835	0.307416	7.93002	2.19e-15	4.16e-13
MAP3K7	523.135	0.489975	0.173332	2.82679	0.00470173	0.019001
ATP2A3	2165.93	2.05892	0.492689	4.1729	3.01e-05	0.000300081
PTPRN	127.092	4.71358	0.559879	8.38622	5.02e-17	1.17e-14
OSGEP	501.592	1.25312	0.249789	5.01633	5.27e-07	9.69e-06
TMEM80	254.423	0.539315	0.176206	3.06061	0.0022089	0.0104127
OPA3	268.171	0.473948	0.158789	2.98476	0.00283803	0.0127229
ZFP36	1178.13	-1.15536	0.379965	-3.04155	0.0023536	0.0109642
MON1B	965.424	-1.56294	0.325527	-4.80206	1.57e-06	2.48e-05
PPP1R3D	259.608	-1.54479	0.34295	-4.50526	6.63e-06	8.43e-05
TRPS1	794.669	-2.76449	0.480652	-5.76372	8.23e-09	2.77e-07
ARHGAP27	588.469	-0.995114	0.328808	-3.02673	0.00247215	0.011423
KLHL14	73.7618	3.05967	0.618743	4.91777	8.75e-07	1.51e-05
TMEM44	191.248	1.69228	0.2939	5.7569	8.57e-09	2.86e-07
PIH1D2	27.7478	0.716671	0.274633	2.6092	0.00907547	0.0322404
PLXND1	2135.2	2.26392	0.347433	6.51381	7.33e-11	4.39e-09
EOMES	43.9776	-1.69254	0.528804	-3.20967	0.00132887	0.0069159
SGCB	272.086	1.26022	0.297968	4.22887	2.35e-05	0.00024412
PIGH	232.129	-0.972839	0.32071	-3.03342	0.00241798	0.0112125
TLR6	102.965	-1.5427	0.471373	-5.84834	4.96e-09	1.79e-07
TTC8	220.649	-0.753694	0.236804	-3.18266	0.00145929	0.00744571
EARS2	314.289	-0.662561	0.214513	-3.08876	0.00200993	0.00964195
RBM20	63.7346	2.53744	0.467001	5.4268	5.74e-08	1.48e-06
PPP3CA	1804.14	-1.3961	0.337905	-4.13242	3.59e-05	0.000350489
SSBP2	255.751	0.909689	0.259105	3.5108	0.000446757	0.00283123
IL17C	2.09143	2.74063	0.467329	3.18834	0.00143093	0.00733167
ABCC4	685.082	-2.00705	0.465086	-4.32051	1.56e-05	0.000174127
TGM4	27.1397	-7.62201	0.644295	-4.60751	4.08e-06	5.58e-05
TRIM55	15.392	2.93234	0.666227	4.38545	1.16e-05	0.000136249
FCRL5	112.666	0.500321	0.665069	-4.76755	1.86e-06	2.89e-05
CEP104	405.325	0.501093	0.123823	4.04686	5.19e-05	0.000478381
RDH11	1807.91	-1.94536	0.358175	-5.43323	5.53e-08	1.45e-06
ALDH1A3	2156.68	-3.59036	0.519341	-6.93973	3.93e-12	3.27e-10
MALT1	691.095	-1.76439	0.361611	-4.88099	1.06e-06	1.76e-05
NEUROG3	2.78353	2.17404	0.75694	2.85641	0.00428457	0.0176401
ARL14	2.16286	1.08426	0.565992	-3.55076	0.000384125	0.00249962
GPR183	81.7242	-1.49892	0.46728	-3.21287	0.00131418	0.00685708
TAL1	69.5302	-3.42767	0.402683	-2.43375	0.0149435	0.0478075
ANXA1	904.72	-2.63064	0.32419	-8.11712	4.77e-16	9.66e-14
YIPF2	442.6	0.927651	0.228035	4.06784	4.75e-05	0.000443799
SCNN1G	291.129	-2.79975	0.680837	-4.16066	3.17e-05	0.000314223
TSC22D1	2120.1	-1.02726	0.302689	-3.39407	0.000688631	0.00402567
VTI1B	805.017	-0.739045	0.271385	-2.72331	0.0064631	0.0245968
ANKRD39	65.7152	0.648023	0.162582	3.98567	6.73e-05	0.000593091
RRS1	159.373	-0.92174	0.31544	-2.92203	0.00347757	0.0149744
ZFHX2	156.755	1.99476	0.325894	6.11975	9.37e-10	4.2e-08
WIPI1	299.407	-0.856486	0.271079	-3.15976	0.00157901	0.00795149
NTNG2	175.89	-1.49386	0.53188	-2.81275	0.00491203	0.0196719
DNAJA2	544.335	-0.55042	0.167451	-3.28705	0.00101242	0.00552811
NUDT4	671.027	-2.34554	0.347372	-6.75469	1.43e-11	1e-09
CAPNS2	6.70908	-2.33015	0.682589	-3.49783	0.000469066	0.00293832
ZC3H12C	249.096	0.98388	0.269364	3.65257	0.000259627	0.00181955
MTRF1L	78.3276	0.533345	0.179404	2.97294	0.00294966	0.0131221
TRPM4	877.092	-2.44067	0.404571	-6.037	1.57e-09	6.57e-08
TMC6	731.269	-1.15445	0.342493	-3.37131	0.000748122	0.00430845
EMB	758.572	-1.64252	0.320551	-5.12489	2.98e-07	5.92e-06
FLNB	4808.9	-1.07336	0.337738	-3.17859	0.00147996	0.00753214
CD93	776.508	-0.935903	0.354683	-2.63923	0.00830944	0.0300765
KCNJ6	146.494	2.26385	0.72977	3.07356	0.0021152	0.0100437
CCDC33	44.5755	4.31897	0.653215	6.56376	5.25e-11	3.26e-09
DES	621.737	-2.83495	0.754602	-7.41397	1.23e-13	1.41e-11
PRRX2	11.0848	-2.10164	0.501199	-2.70744	0.00678043	0.0255847
MANEA	195.56	0.747034	0.236433	3.15969	0.00157938	0.00795149
PIM3	769.644	-0.704289	0.280935	-2.50705	0.0121743	0.0406032
XPNPEP1	385.667	-0.418624	0.131225	-3.19013	0.00142209	0.00729592
ELL2	1252.04	-1.32172	0.351804	-3.75788	0.000171356	0.00129209
LUM	818.36	-1.26189	0.434503	-2.80437	0.00504154	0.0200977
RNF10	1676.44	-1.01931	0.256662	-3.97158	7.14e-05	0.000622225
IQSEC2	218.499	-1.59572	0.303935	-5.25007	1.52e-07	3.41e-06
WDFY4	276.806	-1.31241	0.535069	-2.45718	0.0140033	0.045431
TMED1	249.287	0.964794	0.224827	4.29099	1.78e-05	0.000194783
POU3F2	37.8053	4.57397	0.699996	6.43945	1.2e-10	6.8e-09
FOLH1	1953.43	-2.18373	0.620203	-3.54009	0.000399997	0.00258232
GLIPR2	279.912	-2.7805	0.408861	-6.8064	1e-11	7.41e-10
ALKBH7	218.535	1.4441	0.264319	5.46284	4.69e-08	1.25e-06
ZBTB14	175.888	0.421351	0.168666	2.4981	0.012486	0.0413551
SMAD9	244.796	1.56674	0.367322	4.26398	2.01e-05	0.000215748
CREB3L1	551.419	-1.33437	0.523789	-2.55087	0.0107453	0.036829
TBKBP1	207.744	-0.701297	0.289998	-2.41825	0.0155952	0.0494927
ROBO1	853.03	0.139724	0.440439	3.46668	0.000526936	0.0032319
MPC2	990.029	-1.32765	0.356524	-3.72479	0.000195477	0.00143765
DOK6	60.5476	1.8055	0.420568	4.29063	1.78e-05	0.000194904
EFCAB7	94.2193	0.996938	0.280358	3.55578	0.000376866	0.00245825
FAM19A1	8.81835	2.63926	0.585428	4.5012	6.76e-06	8.57e-05
ATP12A	17.9894	-2.87397	0.777715	-2.50548	0.0122287	0.0407324
PLCB2	578.364	-1.37366	0.503413	-2.73186	0.00629783	0.0241185
RHOV	77.6495	-1.19216	0.433259	-2.7515	0.00593221	0.0229573
B9D1	102.942	0.767252	0.203534	3.76943	0.000163622	0.00124045
ADAM33	145.14	-1.20355	0.602546	-3.78337	0.000154721	0.00118381
GPR6	8.41406	5.61136	0.721775	7.66508	1.79e-14	2.58e-12
WNT5B	89.4117	-1.27541	0.491899	-2.5951	0.00945632	0.0332881
SAR1A	874.433	-0.69858	0.154073	-4.53411	5.78e-06	7.53e-05
CDC42	1188.53	-0.608346	0.192336	-3.16294	0.00156182	0.00788487
ATXN10	597.943	-0.401181	0.150391	-2.66757	0.00764024	0.0281466
NAB1	475.182	1.08223	0.228963	4.72655	2.28e-06	3.4e-05
DNAH8	544.783	-2.07325	0.708986	-2.9559	0.00311762	0.0137097
CCDC77	109.41	0.476715	0.188017	2.53554	0.0112273	0.0380585
L3MBTL4	69.7902	1.57811	0.47093	3.34884	0.000811494	0.00460352
PARM1	484.591	1.28245	0.357268	3.58876	0.00033225	0.00222333
ABR	1211.28	0.987796	0.232798	4.24301	2.21e-05	0.000232682
SMARCAD1	501.487	0.527313	0.206102	2.55851	0.0105122	0.0361857
EPHA8	15.9205	2.0497	0.543796	3.76583	0.000165996	0.00125688
DTX2	185.572	-0.596152	0.233609	-2.55193	0.0107128	0.0367381
RGS13	19.1454	-4.4539	0.699819	-6.73652	1.62e-11	1.13e-09
SH3GLB1	813.957	0.71255	0.189569	3.75876	0.000170756	0.00128863
TLE3	1079	-0.681723	0.227386	-2.99814	0.00271634	0.0122943
PIN1	347.225	0.757742	0.19363	3.91322	9.11e-05	0.000759699
CHRNA3	24.3935	1.70192	0.47342	3.29028	0.00100088	0.00547985
EHD1	431.699	-0.949916	0.321958	-2.95074	0.00317018	0.0138972
SLC10A7	293.545	-1.29333	0.369205	-3.50395	0.000458415	0.0028845
ADARB1	354.056	-1.16171	0.262105	-4.43261	9.31e-06	0.000113474
MEMO1	155.444	-0.553286	0.219051	-2.52603	0.0115359	0.0389455
UBC	4748.95	-0.559228	0.195077	-2.86672	0.00414748	0.0171766
DAPK2	121.339	-0.945589	0.307821	-3.0719	0.00212702	0.010092
CALCA	2286.9	8.48026	0.69159	12.0218	2.73e-33	9.95e-30
B3GNT7	61.1947	1.56011	0.406465	3.83678	0.000124659	0.000989556
ORC5	187.381	-0.501472	0.170996	-2.93264	0.0033609	0.0145685
TNFRSF19	554.811	-2.4286	0.523516	-4.6502	3.32e-06	4.68e-05
SNCAIP	115.366	1.79262	0.507049	3.53028	0.000415114	0.00266545
TEX22	28.0356	-1.28991	0.340117	-3.79172	0.000149605	0.00115144
RAB18	773.52	-1.12082	0.215396	-5.20367	1.95e-07	4.17e-06
PIK3R6	43.2645	-1.64144	0.43617	-3.76704	0.000165195	0.00125186
LOXL4	184.007	1.80499	0.502163	3.58918	0.000331716	0.00222121
RGS10	347.254	-2.89606	0.370648	-7.81701	5.41e-15	9.21e-13
HP1BP3	2556.56	0.526364	0.209211	2.51592	0.0118723	0.0398222
DUS2	125.795	-0.778302	0.242568	-3.20879	0.00133295	0.0069314
FKBP4	1706.31	-0.835479	0.253987	-3.28955	0.00100349	0.00548754
BST1	98.5967	-2.44249	0.560069	-4.37722	1.2e-05	0.000140584
FYB	533.689	-1.7595	0.569981	-3.09612	0.00196072	0.00945822
SPEG	287.712	1.35326	0.454976	2.97226	0.0029562	0.0131427
PRR15L	396.767	-1.12166	0.382658	-2.93196	0.00336831	0.0145902
CSGALNACT1	390.266	-1.63959	0.376701	-4.35407	1.34e-05	0.000152952
HP	1481.76	4.23982	0.737402	5.04587	4.51e-07	8.47e-06
KANK4	16.7191	2.14123	0.452235	4.73314	2.21e-06	3.32e-05
CHRNA2	122.75	-1.0516	0.66563	-4.48934	7.14e-06	8.98e-05
CAMK2B	380.591	2.55458	0.480339	5.30981	1.1e-07	2.58e-06
EXOSC10	765.466	0.865468	0.189578	4.56514	4.99e-06	6.61e-05
KLF4	262.29	-0.848862	0.340539	-2.49292	0.0126697	0.0419026
PRRG1	88.0974	-1.50376	0.42004	-3.58331	0.00033927	0.00225808
ISL1	91.661	3.02705	0.724643	4.1276	3.67e-05	0.000357152
PREX2	212.526	-1.35707	0.448163	-3.03082	0.00243887	0.0112892
STEAP1	632.664	-2.24258	0.512776	-4.38243	1.17e-05	0.00013753
GLCCI1	475.762	1.10196	0.317994	3.46494	0.00053035	0.00324955
SLC27A1	409.374	0.885197	0.309498	2.85979	0.00423923	0.0174811
BAALC	381.836	5.76234	0.502584	11.4148	3.53e-30	7.13e-27
SLC30A5	533.873	-0.509192	0.169039	-3.01229	0.00259282	0.0118572
FAM46D	2.05044	-1.6915	0.786731	-2.41819	0.015598	0.0494928
FGF7	62.8254	-1.49072	0.491586	-5.08812	3.62e-07	7e-06
HNRNPA3	2369.04	0.647288	0.222413	2.91023	0.00361165	0.0154483
ETF1	799.645	-0.627584	0.132084	-4.75137	2.02e-06	3.08e-05
MASP2	159.493	2.43623	0.379568	6.41468	1.41e-10	7.86e-09
INO80C	76.1445	0.561551	0.224326	2.5031	0.0123111	0.0409322
AGR3	31.3143	0.050145	0.553028	-3.90464	9.44e-05	0.00078181
UBALD2	440.673	1.27796	0.252601	5.05883	4.22e-07	7.98e-06
NIPAL3	691.491	-0.899625	0.308379	-2.91748	0.00352871	0.0151587
HIPK1	1023.7	-0.682594	0.23568	-2.89637	0.0037751	0.01595
TEX264	377.437	-0.616941	0.242775	-2.5412	0.0110474	0.0376094
LGALS3	535.519	-1.5219	0.448945	-3.39243	0.000692745	0.00404418
PTBP1	2041.92	0.582514	0.135469	4.29998	1.71e-05	0.000188743
INPP5D	419.86	-1.58239	0.470272	-3.36861	0.000755489	0.00434347
TCF12	834.592	0.597784	0.193479	3.08964	0.00200401	0.00962115
ZC3H12A	276.946	-1.37442	0.305124	-4.50481	6.64e-06	8.44e-05
CXCR3	14.9908	-0.530297	0.523502	-4.36256	1.29e-05	0.000148157
EML2	370.507	1.25016	0.247611	5.04857	4.45e-07	8.37e-06
ADAMTSL2	179.635	1.07778	0.41289	2.60956	0.00906585	0.0322188
PGAP1	380.779	1.73867	0.34497	5.03883	4.68e-07	8.74e-06
ST13	918.919	-0.591501	0.190539	-3.10438	0.0019068	0.00924464
ATG4D	383.506	1.23171	0.265797	4.63359	3.59e-06	4.99e-05
HOXD11	90.655	3.60647	0.694442	5.13539	2.82e-07	5.64e-06
POLR2I	176.103	1.24047	0.232408	5.33697	9.45e-08	2.27e-06
UBE2QL1	69.9925	2.33758	0.450075	5.18765	2.13e-07	4.48e-06
RHBDD2	576.521	0.713828	0.225835	3.16073	0.00157374	0.00794284
APP	4346.24	1.1717	0.275435	4.25371	2.1e-05	0.000224169
BLVRA	224.586	-0.843925	0.2647	-3.1881	0.0014321	0.00733167
KLK7	7.55376	-4.58545	0.844335	-3.63523	0.00027773	0.00191934
FGD3	331.142	-1.4921	0.509611	-2.93181	0.00336988	0.0145935
ILDR2	46.8613	3.02604	0.518008	3.36376	0.00076888	0.00440606
PVRL4	197.103	-1.98757	0.493069	-4.03593	5.44e-05	0.000497672
HIC2	126.194	0.680845	0.216614	3.14332	0.00167045	0.00830891
MAP2K3	763.527	-1.47066	0.371658	-3.95818	7.55e-05	0.000650865
DKKL1	3.34725	-2.31236	0.531438	-4.3206	1.56e-05	0.000174127
DUSP4	288.248	1.71348	0.426462	4.0153	5.94e-05	0.000535018
RPL7	3733.16	-1.11956	0.33684	-3.32424	0.000886611	0.00495403
FBRS	913.618	-0.402006	0.133376	-3.01406	0.0025778	0.0118033
CTSW	62.9058	-2.41368	0.533846	-4.53239	5.83e-06	7.58e-05
RIT1	305.225	-0.465432	0.149315	-3.1171	0.00182642	0.00892863
RPRM	73.5422	4.14959	0.595538	6.92098	4.49e-12	3.68e-10
REG4	24.0679	-1.60219	0.616323	-4.43517	9.2e-06	0.000112287
GPR39	35.1228	1.67299	0.441015	3.79081	0.000150157	0.00115471
P2RX5	120.154	-1.08649	0.443237	-2.45281	0.0141744	0.04592
TUBB2B	296.346	5.96536	0.55195	10.7291	7.43e-27	9.02e-24
TOB2	735.521	-1.30244	0.202932	-6.41814	1.38e-10	7.72e-09
EPC2	304.153	0.503491	0.174409	2.88686	0.00389103	0.0163488
RORA	447.074	0.895636	0.315922	2.83482	0.00458521	0.0186137
ZFAND2A	116.391	0.668188	0.236487	2.82535	0.00472296	0.019053
KREMEN1	381.412	-1.33708	0.377794	-3.54006	0.000400039	0.00258232
ARPC3	983.898	-0.730362	0.267874	-2.72659	0.00639919	0.0244194
PEX11A	179.095	-0.924915	0.324046	-2.85457	0.00430949	0.0177098
EMX1	16.6954	2.42085	0.626459	3.8522	0.000117061	0.000939482
MAFB	435.375	-0.987568	0.344197	-2.86975	0.00410801	0.0170364
ARG1	39.6932	2.71098	0.557697	-3.38225	0.000718946	0.00417043
TMEM65	189.758	-0.639084	0.261232	-2.44666	0.0144187	0.0465211
NTF3	14.1247	2.52486	0.481163	5.23778	1.63e-07	3.57e-06
DSC1	13.4295	-1.94102	0.663428	-2.96102	0.00306623	0.0135393
ARHGEF37	575.849	-0.866136	0.310963	-2.78549	0.00534475	0.021081
RNF24	794.204	-0.956116	0.256124	-3.73315	0.000189097	0.00139978
SEPSECS	217.995	0.843491	0.240403	3.50864	0.00045041	0.00284791
CSRNP1	342.564	-1.13321	0.33797	-3.35352	0.000797908	0.00454344
AGPAT1	563.143	0.79331	0.171621	4.62237	3.79e-06	5.24e-05
CBLN2	81.213	0.703488	0.67812	5.035	4.78e-07	8.9e-06
BCL2L13	434.815	-0.499018	0.202929	-2.45913	0.0139272	0.0452722
MAPK13	385.488	1.5436	0.334942	4.60743	4.08e-06	5.58e-05
PTX3	43.525	-1.80492	0.541419	-3.34044	0.000836447	0.00472887
NOP9	729.936	0.605121	0.222868	2.71512	0.00662523	0.0251031
IL1R2	61.2966	-1.71425	0.573546	-2.99638	0.00273206	0.0123468
ATP13A1	1074.79	1.0257	0.196358	5.22353	1.76e-07	3.81e-06
ZMYND10	50.8164	0.670511	0.270852	2.47531	0.0133119	0.0436068
RTBDN	28.7594	3.73815	0.642855	5.784	7.29e-09	2.5e-07
HFM1	51.2509	2.89772	0.526729	5.48502	4.13e-08	1.13e-06
HOXD3	154.71	3.44363	0.455785	7.54174	4.64e-14	6.03e-12
EBF4	268.186	1.32551	0.422417	3.13636	0.0017106	0.00847157
UBP1	700.189	-0.426554	0.147156	-2.89866	0.00374766	0.0158746
CHST15	452.464	-1.12096	0.391028	-2.86779	0.00413352	0.0171266
C2CD4A	66.1989	3.52727	0.576982	6.08605	1.16e-09	5.07e-08
MRPL38	381.381	0.55088	0.199913	2.75551	0.00586014	0.0227533
ASIC1	76.7196	-1.01266	0.395071	-2.56328	0.0103688	0.0358099
KLHDC8A	142.428	3.20488	0.602249	5.29309	1.2e-07	2.79e-06
HEPACAM2	191.095	3.41717	0.648386	5.22946	1.7e-07	3.7e-06
CSF3R	1499.18	-3.62658	0.662875	-5.54938	2.87e-08	8.27e-07
TMEM168	447.449	-0.612374	0.195448	-3.13322	0.00172898	0.00854865
METRN	322.646	-1.13403	0.392	-2.89369	0.00380741	0.0160652
AMDHD1	27.2383	3.35115	0.5396	4.94973	7.43e-07	1.31e-05
CD320	271.825	0.885196	0.284295	3.11335	0.00184979	0.00901863
UNC93A	3.47963	2.41369	0.642632	3.73951	0.00018438	0.00137155
DDX54	471.047	0.0414655	0.125747	-3.53926	0.000401251	0.0025883
PAFAH1B1	1223.35	0.482355	0.174792	2.75958	0.00578762	0.0225198
FBXO32	1025.82	-1.37952	0.49479	-2.7912	0.00525125	0.0207655
MAGED2	2265.48	-0.92989	0.381743	-2.43644	0.0148327	0.0475115
CROT	298.029	-1.10351	0.323672	-3.40989	0.000649884	0.00383362
RIPK1	394.212	0.43794	0.171246	2.55735	0.0105473	0.036287
STX2	206.746	0.977259	0.235102	4.15666	3.23e-05	0.000319249
RASAL3	195.178	-1.80617	0.480978	-3.76076	0.000169399	0.00127892
ANKRD35	33.2113	1.63965	0.438695	3.73553	0.000187319	0.00139057
LMO1	6.00629	2.03559	0.617123	3.28381	0.00102414	0.00558369
BEAN1	41.6969	1.68108	0.382146	4.39795	1.09e-05	0.000129571
PRDX1	1449.95	-0.888282	0.242465	-3.66366	0.000248633	0.00175761
TKTL1	5.73602	-2.56878	0.68229	-3.9098	9.24e-05	0.000768865
VPS13A	1364.9	0.867121	0.286359	3.02792	0.0024624	0.0113837
TMEM79	162.583	-0.859413	0.257928	-3.33176	0.00086299	0.00485182
HCFC1	1402.79	0.541853	0.149766	3.618	0.000296892	0.00202791
MCOLN3	185.698	3.73806	0.511422	7.28554	3.2e-13	3.43e-11
ELOVL5	1227.94	-0.836528	0.227658	-3.67455	0.000238271	0.00169743
ELFN2	151.411	-2.5195	0.585804	-4.31897	1.57e-05	0.000174917
RTN4R	43.1688	1.63565	0.33167	4.92987	8.23e-07	1.43e-05
ADAMTS6	43.8349	1.24741	0.404582	3.08344	0.00204625	0.0097876
PYCR1	773.45	-0.909452	0.343377	-2.64886	0.0080764	0.0293731
ALG11	43.6004	-0.563846	0.222487	-2.53487	0.0112491	0.0381249
ENDOG	209.231	0.956108	0.240885	3.96882	7.22e-05	0.000628122
GPATCH4	244.476	-0.642006	0.259077	-2.47805	0.0132103	0.0433442
PTPN14	324.506	-1.19529	0.311188	-3.84191	0.000122079	0.000971613
C1QTNF9	4.69347	-3.04048	0.611911	-5.02915	4.93e-07	9.12e-06
RALYL	37.5374	2.64074	0.731343	3.57508	0.000350123	0.00231593
TM4SF5	12.2318	3.30879	0.868922	4.14286	3.43e-05	0.000337079
CAPN12	235.82	0.914036	0.289318	3.15905	0.00158282	0.0079622
TAC1	14.7079	1.48873	0.741195	2.9165	0.00353979	0.0151991
CDH15	13.5464	-1.39994	0.576011	-2.44493	0.014488	0.0466785
BAZ1A	686.61	-0.960422	0.241546	-3.97636	7e-05	0.000614111
PPA2	391.849	-0.897388	0.214638	-4.18105	2.9e-05	0.000291287
USP54	1009.7	-1.53914	0.312674	-4.92327	8.51e-07	1.47e-05
HOXD8	116.571	2.72897	0.404803	6.73558	1.63e-11	1.13e-09
CD3G	35.0848	-1.29549	0.573184	-5.61273	1.99e-08	6.01e-07
RPL37	3853.89	-0.632113	0.258953	-2.4411	0.0146425	0.0470315
PGPEP1	562.246	1.42418	0.231379	6.15493	7.51e-10	3.42e-08
TMEM87B	590.68	-0.733619	0.199309	-3.68083	0.000232475	0.00166471
SNAPC2	137.717	0.656872	0.25581	2.5676	0.0102405	0.035482
DHRS4	111.655	0.730284	0.234729	3.11105	0.00186424	0.00907909
CDHR1	47.5894	1.82397	0.56473	3.22188	0.00127353	0.00667999
PSCA	665.453	-3.65924	0.680605	-8.19864	2.43e-16	5.27e-14
SMARCA4	1775.39	0.766589	0.201147	3.81104	0.000138381	0.00108058
DUSP10	146.154	1.31426	0.293268	4.48126	7.42e-06	9.28e-05
SYAP1	658.405	-0.700711	0.281548	-2.48892	0.0128134	0.0423008
PPP1R1B	546.621	-1.47965	0.524798	-2.82367	0.00474776	0.0191348
MBD1	686.788	0.41685	0.159789	2.60875	0.00908732	0.0322762
SDR39U1	725.337	0.910238	0.273608	3.32656	0.000879256	0.00493109
CDK7	144.687	-0.79789	0.142382	-5.60362	2.1e-08	6.26e-07
STEAP4	1467.74	-2.12509	0.522398	-4.07694	4.56e-05	0.000429913
PDCD2L	41.3918	0.81505	0.220521	3.69549	0.00021946	0.00158166
SEMA3C	726.682	-2.21846	0.524968	-4.23611	2.27e-05	0.00023849
CCK	3.42152	-1.99809	0.629037	2.44106	0.0146441	0.0470315
ADAR	3524.26	-0.378142	0.13983	-2.7043	0.00684477	0.0257421
SHISA6	137.452	-3.55828	0.651677	-5.53273	3.15e-08	8.93e-07
CYB5R2	36.9007	-1.13423	0.42901	-2.64571	0.00815185	0.0296062
FTH1	5278.56	-0.700802	0.260146	-2.69396	0.00706083	0.0264128
SLC30A4	583.728	-2.66213	0.417877	-6.37693	1.81e-10	9.85e-09
CLN3	382.882	-0.647967	0.229328	-2.82544	0.00472152	0.0190514
OTX1	35.8941	-1.54675	0.35711	-4.32959	1.49e-05	0.000168236
SEMA6D	131.937	2.13528	0.414276	5.15075	2.59e-07	5.28e-06
PRTG	62.2377	-1.28913	0.528206	-2.44597	0.0144461	0.0465765
OAS2	534.539	-1.80929	0.453662	-3.99241	6.54e-05	0.00057902
CLCA2	17.4885	-3.21171	0.632951	-5.10524	3.3e-07	6.48e-06
TBX21	28.5338	-1.57628	0.595281	-2.66178	0.00777294	0.0285029
HIGD2A	340.833	0.640938	0.230893	2.77576	0.00550722	0.021567
ATG10	73.0706	-0.661071	0.224586	-2.94415	0.00323847	0.0141218
SUGP2	2376.37	1.39621	0.226604	6.16121	7.22e-10	3.31e-08
GRIK1	63.8208	2.38586	0.525298	4.53403	5.79e-06	7.53e-05
NCF2	540.282	-2.92497	0.565416	-5.19725	2.02e-07	4.3e-06
TMEM64	297.671	-1.19763	0.299116	-4.00439	6.22e-05	0.000555229
A3GALT2	2.40618	1.25855	0.488242	2.5831	0.00979167	0.0341452
FAM45A	46.0182	-1.16962	0.220673	-5.2998	1.16e-07	2.7e-06
FAM3A	352.647	0.49049	0.198666	2.46884	0.0135551	0.0443157
ERG	434.647	-0.826739	0.5227	-3.95405	7.68e-05	0.000659276
GPR132	54.5386	-1.54094	0.494196	-3.12525	0.00177655	0.00872699
ACLY	2142.73	-1.23778	0.242305	-5.10857	3.25e-07	6.39e-06
FANCE	74.9993	0.960599	0.224744	4.27379	1.92e-05	0.000208184
PAOX	100.794	-1.40322	0.329395	-4.2608	2.04e-05	0.000218448
KLRD1	32.9389	-1.74719	0.507275	-3.45252	0.000555384	0.00338359
PTGER2	54.6994	-2.46781	0.488325	-5.06658	4.05e-07	7.72e-06
SPINK8	5.51928	-2.77392	0.642098	-4.37444	1.22e-05	0.000141569
PMPCA	502.924	0.599491	0.202831	2.95555	0.00312112	0.0137197
ELP5	260.058	0.556359	0.175422	3.17146	0.00151676	0.00769579
TLR1	129.651	-1.61252	0.507095	-3.18579	0.0014436	0.00737624
SDF2L1	152.143	0.976348	0.285733	3.41663	0.00063402	0.0037583
MYO1G	240.687	-1.97831	0.449304	-4.40772	1.04e-05	0.000125233
CDKL4	7.34652	1.60981	0.537471	2.99699	0.00272656	0.0123325
TNFRSF8	16.0937	-1.47937	0.545136	-2.73074	0.00631915	0.0241798
PAM	1094.08	1.68137	0.396009	4.24378	2.2e-05	0.000232016
AKAP7	94.4404	-1.13213	0.374418	-3.0249	0.00248716	0.011469
CDCA7	132.003	0.738259	0.301796	2.446	0.014445	0.0465765
FAM196B	23.5267	-0.827173	0.750397	-3.75032	0.000176607	0.00132402
RPL6	2574.86	-0.621799	0.237887	-2.61389	0.0089519	0.0318948
RPS6	8127.91	-0.822123	0.289089	-2.84402	0.00445489	0.0182055
SLC25A16	595.271	-1.49489	0.310586	-4.81395	1.48e-06	2.35e-05
CHST1	53.4725	1.16348	0.429864	2.70603	0.00680936	0.0256513
FRMD4B	388.666	-0.673126	0.277606	-2.42495	0.0153104	0.0487942
FBXO42	424.718	-0.486679	0.138929	-3.50311	0.000459861	0.0028906
ALOX5	446.843	-2.35685	0.506512	-4.66279	3.12e-06	4.47e-05
CREBZF	1397.79	0.579659	0.128418	4.51382	6.37e-06	8.17e-05
ATP5F1	582.892	-0.466534	0.186705	-2.49878	0.012462	0.0413057
HDAC5	609.575	0.514626	0.147664	3.48513	0.000491902	0.00305718
RGS2	1347.37	-3.02301	0.435866	-6.94469	3.79e-12	3.17e-10
MGAT4B	1169.22	0.433243	0.172297	2.51451	0.0119198	0.0399594
APBA1	146.787	1.54425	0.316649	4.87637	1.08e-06	1.8e-05
ADRB2	129.5	-2.09969	0.373997	-5.61735	1.94e-08	5.88e-07
TSPEAR	40.6702	2.94926	0.477857	6.16291	7.14e-10	3.29e-08
KCNG1	64.8211	-1.98112	0.468093	-4.23666	2.27e-05	0.000238117
ACAP1	328.101	-2.23193	0.49008	-4.56295	5.04e-06	6.68e-05
NPAS1	14.1972	1.85314	0.415789	4.45534	8.38e-06	0.00010327
PDCL	225.921	0.340363	0.121917	2.79176	0.00524225	0.0207434
IKZF3	42.3622	-0.169257	0.550302	-3.94878	7.85e-05	0.000673127
OXSR1	609.915	-0.439076	0.14785	-2.96974	0.00298048	0.0132216
PIK3CB	485.125	-0.796643	0.223021	-3.5721	0.000354131	0.0023363
FBXW7	628.884	1.75379	0.300526	5.83491	5.38e-09	1.92e-07
STK32B	15.4891	-1.24124	0.416892	-2.98343	0.00285039	0.0127626
FAM117A	278.86	-2.04859	0.366952	-4.25783	2.06e-05	0.000220988
CAPZA1	984.203	-0.813591	0.195926	-4.1526	3.29e-05	0.000324095
RAP1A	475.624	-0.929479	0.252765	-3.67743	0.000235595	0.00168308
SLC25A43	103.419	-0.830563	0.299455	-2.77369	0.00554251	0.0216772
ADORA1	19.9007	2.16628	0.400489	5.40661	6.42e-08	1.64e-06
TFF3	821.166	2.93697	0.567749	5.15358	2.56e-07	5.21e-06
NDST4	10.4846	2.04647	0.735991	2.76934	0.00561703	0.0219404
HYAL3	50.5928	-0.993949	0.300951	-3.30156	0.000961472	0.00530461
DUSP2	69.1399	-1.14786	0.430707	-2.66618	0.00767192	0.0282348
SLAMF7	123.238	0.232453	0.542368	-4.65699	3.21e-06	4.58e-05
FAM98A	274.182	-0.487834	0.181621	-2.68598	0.0072317	0.0269138
CAMKK2	1083.26	-0.39267	0.228133	-5.48137	4.22e-08	1.15e-06
CNPY4	123.761	0.878722	0.262256	3.35026	0.000807348	0.00458715
CNTNAP2	458.27	1.91117	0.447721	4.26481	2e-05	0.000215143
PREX1	746.648	-1.25062	0.410775	-3.04596	0.00231935	0.010849
COL14A1	273.137	0.386134	0.455973	-2.76651	0.00566594	0.022103
TMEM255B	59.7771	1.7988	0.415958	4.32196	1.55e-05	0.000173516
SEMA6C	214.006	1.17511	0.329608	3.56461	0.000364403	0.00239127
OMA1	230.741	-0.490312	0.190045	-2.58007	0.00987797	0.0343672
GNL3	1042.22	-1.21358	0.21487	-5.64806	1.62e-08	5.06e-07
ASB16	84.2163	0.569403	0.207227	2.74775	0.00600049	0.023166
LRRFIP2	542.831	-0.878433	0.210723	-4.16876	3.06e-05	0.000305083
COX5B	537.003	0.465836	0.157512	2.95744	0.00310205	0.0136544
FAM171A2	49.4392	1.5119	0.359045	4.2096	2.56e-05	0.000262245
CCDC170	20.3954	-1.23728	0.407396	-3.0442	0.00233299	0.0108888
HDDC2	157.778	-0.490188	0.18303	-2.67803	0.00740558	0.0274153
CTSE	44.3393	-1.5507	0.733463	-3.11867	0.00181671	0.00889308
LAS1L	622.185	-0.771705	0.318115	-2.426	0.0152663	0.048678
GHRH	9.46465	2.78378	0.855929	3.18037	0.00147089	0.0074923
S1PR2	16.9528	0.961052	0.369063	2.60622	0.00915472	0.0324271
SGMS1	411.833	-1.29964	0.228786	-5.68092	1.34e-08	4.25e-07
IRF1	672.572	-1.21482	0.347024	-3.50153	0.000462603	0.00290583
HOXD10	210.529	3.60002	0.690996	5.15381	2.55e-07	5.21e-06
CEP192	789.907	0.976618	0.275915	3.53939	0.000401055	0.00258795
ACHE	176.472	-1.80806	0.522386	-3.4668	0.000526693	0.00323163
CYR61	445.491	-1.3305	0.479323	-2.77825	0.0054653	0.0214527
PLEKHH2	404.526	2.6446	0.421803	6.26359	3.76e-10	1.88e-08
GLIPR1	493.875	-1.17691	0.320445	-3.6734	0.000239341	0.00170383
PAICS	917.359	-0.631783	0.25141	-2.51301	0.0119706	0.0401074
SPN	288.43	-2.38141	0.610975	-3.92084	8.82e-05	0.000740482
MRPL32	287.873	-0.634899	0.238088	-2.66665	0.0076611	0.0282007
CPSF7	1096.44	0.661321	0.175714	3.76357	0.000167507	0.00126637
BRAT1	691.088	0.941692	0.207711	4.53353	5.8e-06	7.54e-05
MAP10	35.9698	1.64011	0.429636	3.81613	0.000135561	0.00106425
FAM162A	541.275	-0.904775	0.33131	-2.73119	0.00631059	0.0241521
ETV5	268.911	2.91152	0.327436	8.88844	6.2e-19	2.05e-16
TNFSF9	7.92018	-1.60318	0.497778	-3.21697	0.0012955	0.00678101
MEFV	142.986	-3.8469	0.611781	-6.34499	2.22e-10	1.18e-08
TFPT	174.083	0.547658	0.218509	2.5062	0.0122037	0.040679
MAPK8	352.773	0.420601	0.158768	2.6492	0.0080682	0.0293492
RPS18	6240.88	-0.894305	0.343499	-2.60387	0.00921767	0.0326056
GPD2	459.01	0.559716	0.231777	2.41484	0.015742	0.0498324
RABEP2	396.26	-0.562379	0.229495	-2.45048	0.0142667	0.046128
ARHGEF28	229.542	1.19705	0.378736	3.15984	0.00157856	0.00795149
PRR13	314.524	-0.854593	0.311328	-2.74511	0.00604907	0.0232981
GPR153	196.729	1.32238	0.481963	2.74125	0.0061206	0.0235189
FAM151B	25.3432	-0.996762	0.270558	-3.68382	0.000229768	0.00164728
SALL2	161.994	0.83638	0.333962	2.50404	0.0122782	0.0408772
PHF23	256.844	-0.515866	0.185314	-2.78368	0.00537458	0.0211751
PSTPIP1	185.255	-2.5108	0.591485	-4.26773	1.97e-05	0.000212782
AP1B1	1089.78	-0.552388	0.196008	-2.81821	0.0048293	0.0193746
ARNTL2	99.7118	1.53353	0.442977	3.46013	0.000539915	0.00330039
DNAJC18	101.055	0.99354	0.269135	3.69142	0.000223007	0.00160322
GBP4	257.521	-0.150593	0.338209	-3.93435	8.34e-05	0.000706985
SLC44A3	81.8258	-0.881478	0.320893	-2.74719	0.00601085	0.0231951
DTD2	103.245	-0.825974	0.185581	-4.45093	8.55e-06	0.000104987
SYTL3	100.455	-0.805945	0.310297	-2.59773	0.00938428	0.0330921
KLF2	219.475	-1.61785	0.426286	-3.79769	0.000146053	0.00112648
EPN3	293.552	-1.61665	0.424804	-6.00709	1.89e-09	7.73e-08
ZMYND15	39.1963	-0.856877	0.280715	-3.05278	0.0022673	0.0106426
TNFRSF10B	493.448	-1.23583	0.359349	-3.43999	0.000581728	0.00351003
FANCC	208.618	1.17009	0.181491	6.44724	1.14e-10	6.48e-09
MPND	168.209	0.746699	0.222166	3.36082	0.000777125	0.00444455
TRIB1	1294.65	-1.57159	0.347956	-4.51783	6.25e-06	8.05e-05
MINA	408.167	-0.698694	0.176315	-3.96283	7.41e-05	0.000640425
CCDC23	95.2964	0.934054	0.324804	2.87507	0.00403939	0.0168343
ROPN1L	14.04	-1.69923	0.481423	-3.52775	0.000419111	0.00268733
NR4A1	742.25	-1.06331	0.422316	-2.51874	0.0117774	0.039555
CDC5L	536.511	0.398484	0.137169	2.90509	0.00367149	0.0156283
LPCAT3	570.371	-0.705875	0.259689	-2.71825	0.00656278	0.0249131
KRT20	17.0376	1.935	0.714154	-3.64749	0.000264818	0.0018496
RABAC1	398.168	0.972225	0.272037	3.5736	0.000352103	0.00232649
CLIP2	284.328	0.685417	0.263664	2.59958	0.00933386	0.0329782
WIPF2	506.046	-0.386994	0.116688	-3.31649	0.00091155	0.00507315
MSX1	53.3884	-1.86723	0.411014	-4.54271	5.55e-06	7.27e-05
MAST1	352.021	4.24071	0.510185	8.28676	1.16e-16	2.62e-14
CATSPERB	67.9303	-3.28495	0.524886	-6.2744	3.51e-10	1.76e-08
METTL1	100.026	-0.667883	0.253218	-2.63736	0.00835542	0.0301846
SRGAP2	474.118	0.513849	0.163582	3.14121	0.0016825	0.00835973
MAL	22.1471	-2.28902	0.695316	-3.32482	0.000884753	0.00494516
