# Supplementary material for: MYBL2 Drives Prostate Cancer Plasticity: Inhibiting Its Transcriptional Target CDK2 for RB1-Deficient Neuroendocrine Prostate Cancer
Source: Cancer Res Commun. 2024 Sep 2;4(9):2295–307. doi: 10.1158/2767-9764.CRC-24-0069 (PMC11368174; doi:10.1158/2767-9764.CRC-24-0069)
Supplement: Table S3 — DEG analysis between DKO Mybl2 KO versus DKO Ctl cells and PPKO Mybl2 KO versus PPKO Ctl [file crc-24-0069_table_s3_supps3.xlsx]

## Sheet: Supp Table S3
Supplementary table 3: DEG analysis between DKO Mybl2 KO versus DKO Ctl cells and PPKO Mybl2 KO versus PPKO Ctl
name of the gene (121 genes)	name of the gene (1052 genes)	name of the gene (1411 genes)	name of the gene (197 genes)	name of the gene (976 genes)	name of the gene (1065 genes)
UP_DKO-KO_and_PPKO-KO	UP_DKO-KO	UP_PPKO-KO	DOWN_DKO-KO_and_PPKO-KO	DOWN_DKO-KO	DOWN_PPKO-KO
Arrdc4	Nrarp	Cideb	Gm26812	Nrarp	Cdca3
Dysf	Tmod1	Clvs2	Shc2	Tmod1	Ruvbl2
Itgb7	Eid2b	Sorbs3	Apobr	Eid2b	Btbd3
Steap3	Rps19bp1	Npdc1	B3gnt3	Rps19bp1	Radx
Krt16	Gm20463	Hebp2	Serinc2	Arrdc4	Shroom2
Ccl7	Gm26812	Edaradd	Fads1	Gm20463	Gm45844
Tst	Sra1	Zfp873	Arhgap29	Sra1	Dyrk4
Nnmt	Shc2	Foxl2	Nup210	Cachd1	Setd6
9330175E14Rik	Cachd1	Ppm1e	Gm19345	Pcdh1	Pdp2
Col6a1	Pcdh1	Cyp2j9	Grid1	Blvrb	Bnip3l
Crct1	Blvrb	Islr	Fstl3	Dysf	Gm40578
Dusp22	Apobr	Gm14419	4930579C12Rik	Itgb7	Cyb5r3
Flrt2	Dctn3	Zfp968	Mpp2	Dctn3	Vegfd
Tmem106a	Gm11682	Kcnq5	Cystm1	Gm11682	Strbp
Smpdl3a	B3gnt3	Fam177a2	Csn3	Atp13a4	Adamtsl3
Elmo1	Atp13a4	Atp6v1c2	Unc13a	Edf1	Cenpn
Ppp3ca	Edf1	Gm20324	N4bp2l1	Gkn1	Abcd4
Col5a3	Serinc2	Lpxn	Gm49774	Steap3	Cenph
Ddt	Gkn1	Hmgn3	Angptl6	Plcxd2	Scd2
Liph	Plcxd2	Ppfibp1	H2-M10.1	Triqk	Prss16
Shpk	Triqk	Wnk4	Pax9	Trmt10a	Fmo9
Xaf1	Trmt10a	Ttll11	Fam71f1	Gm11627	Dusp6
Gstt3	Gm11627	Daglb	1700012B09Rik	Vash2	Tmem158
Prr5	Fads1	Chrna1os	Col4a4	Gm21663	Gtf2e2
Slc14a2	Vash2	Fam117a	Rab17	S100a2	Loxl1
Pik3r1	Gm21663	Iqcf5	Prss22	Krt16	Dus2
Des	S100a2	4933427I04Rik	Kctd16	Depp1	Gpa33
Tubb3	Arhgap29	Cpz	Mertk	Tomm6	Myo1b
Slc43a3	Depp1	4933406I18Rik	Ext1	Napsa	Gpx2
Serpinb1a	Tomm6	Gm49335	Akr1c18	Atp5d	Sprr2a3
Vamp5	Nup210	Gm36199	Vax2	Nol4l	Dcn
Eif4e3	Napsa	Ramp2	Glod5	Rpl13a	Mrps30
Trim29	Atp5d	Rbm3	Lcn2	Tmsb10	Clpb
Kcnh2	Nol4l	Klhl40	Syt17	Ppp1r11	Gm11714
Nptx1	Rpl13a	Mycl	Tinagl1	Adal	Gm29680
Gm41724	Tmsb10	Lzts1	Spata7	Hsf4	Nrcam
Ctso	Ppp1r11	Gbp7	Col18a1	Ccl7	Anxa11os
Ppic	Adal	Sspn	Foxq1	5330417C22Rik	Mroh4
Gsta4	Hsf4	Gm3435	Aldoc	Pcbd2	D16Ertd472e
Gjb4	5330417C22Rik	Zfp423	Sema6b	E130218I03Rik	Chdh
Gstt1	Gm19345	2810433D01Rik	Aldh1l2	Lce1g	Cdon
Cyp11a1	Pcbd2	Nrep	Trib2	Lrrc8d	Sgk1
Serpinf1	Grid1	Egfr	Asrgl1	Gli1	Aig1
Hoxd3os1	E130218I03Rik	Slc30a1	Tgfa	Gm16405	Lypd3
Tmem45a	Lce1g	Slc39a8	Smoc2	Zscan4f	A330048O09Rik
Foxf1	Lrrc8d	Gm4876	Gm13387	Ndufs4	Melk
Gsta2	Gli1	Pbx4	Galnt15	Hbegf	Cish
Abr	Fstl3	Camk1d	Ampd3	Pxdn	Armcx2
Oas1a	Gm16405	Nos1	Rab15	Tst	Ankrd9
Col3a1	Zscan4f	Sync	Mettl7b	Sh3d19	Mmp1b
Slc40a1	4930579C12Rik	Col8a2	Slc25a48	Gm36028	Itpk1
Pdgfc	Mpp2	Fam81a	Kcnk2	Ppp1r14b	Zcchc24
Hba-a2	Ndufs4	Rab37	Rnf144b	Cx3cr1	Atp7b
Il13ra1	Hbegf	Naip1	Il11	Rpl24	Smox
Apol9b	Pxdn	Tlr2	Mmp13	Malat1	Pfkl
Gjc2	Sh3d19	Myzap	Fosl1	Timp1	Napb
Tmem223	Gm36028	Gm15972	C4b	Gm12976	Ifitm1
Far2os1	Cystm1	Asap1	Pgf	Lyst	Ldhb
Mtln	Csn3	A930007I19Rik	Klra4	Nnmt	Heatr9
Gm43672	Ppp1r14b	Rev3l	2610528A11Rik	Zmat5	Slc25a29
Plac8	Cx3cr1	Neb	Mecp2	Arc	Dnajc7
Hba-a1	Rpl24	Gm15873	Igsf11	Acox2	Macroh2a1
Arl4d	Unc13a	Gm14308	Rnf183	Med31	Nlrp6
Smtnl1	Malat1	Akr1c14	Stac	Gsto2	Ankrd37
Gbp9	Timp1	Tap2	Fam71f2	Ptpn6	Phospho1
Fgf7	Gm12976	Gm46620	Podxl	Cmtm7	Itga6
Emc9	Lyst	Trps1	Upp1	Slc9a2	Rab3a
Ces2g	Zmat5	2310015A10Rik	Tspan8	Sprr2k	Khdrbs3
Bvht	Arc	Nmb	Rufy4	2900060B14Rik	C3
Lrrc75b	Acox2	Nmi	AU021092	Gm24474	Dusp16
Gm20005	Med31	Gm16141	Ebf2	B3galt4	Gbe1
Maoa	Gsto2	Ust	Armcx1	Ckb	Lrmda
Rab3il1	Ptpn6	Crabp2	Mrc1	Rpl27	Klc3
Thbs1	Cmtm7	3010003L21Rik	Frmd4b	Iqcm	Hs3st1
Nostrin	Slc9a2	Gm10639	Krt13	Coa4	Scpep1
Kank2	N4bp2l1	Gm4951	Pthlh	Nos3	Ppp1r9a
Hsd17b7	Sprr2k	Syn1	Phlda2	Srp14	Prr18
Sorbs2	2900060B14Rik	Pop1	Krt80	Zdhhc16	Gm32856
Gnaz	Gm24474	Peg10	Sdf2l1	Pdlim2	Rgl1
Gm40723	B3galt4	A430110L20Rik	Mthfd2	Ciao2b	Hmgb3
Fam129a	Ckb	Popdc2	Dusp8	9330175E14Rik	Tmtc2
Ccdc153	Rpl27	Dock6	H2-K1	Col6a1	Slc25a33
Cpt1c	Iqcm	D830050J10Rik	Cavin2	Mrps33	Gm28557
Plch2	Coa4	Ntn1	Ddit3	Tram1l1	Acss2
Plaat3	Nos3	Atp6v0a4	Rhpn2	Arvcf	Tmem132b
Gsta1	Srp14	Zrsr1	Slc14a1	Jakmip1	Zcwpw2
Cysrt1	Zdhhc16	Ctsf	Ggta1	Bcat1	Serpini1
Fstl1	Pdlim2	Casp12	Gm10030	Tshz2	Gpbp1
Alox5ap	Ciao2b	Rgs17	Rnd3	Dennd2d	Nts
Ptn	Gm49774	AC167036.1	Ranbp3l	Rpl30	Ctxn1
Tgm5	Mrps33	BC039966	Gipr	4930423D22Rik	Rabggta
Gm3776	Tram1l1	Myo5a	Psat1	Mrpl14	Nlrp2
Igfbp7	Arvcf	Etfbl	Atg9b	Uqcrb	Mir17hg
Slc7a8	Angptl6	Setbp1	Trib3	Ccdc68	Lamc2
Tdrp	Jakmip1	Mrc2	Selenbp1	St3gal5	Gm10358
Stac2	Bcat1	Serpinb8	Spire2	Crct1	Rnf182
Gm50295	H2-M10.1	D630033O11Rik	Pkp2	Nlrp4e	Cyp21a1
Serpinb7	Tshz2	4930594M22Rik	Ngef	Vsir	Tmem229b
Epn3	Dennd2d	Zkscan7	Elf3	Dpy19l1	Iqcn
Ccl8	Rpl30	Plce1	Cd24a	Samd15	Tacc3
Coro6	4930423D22Rik	Cryl1	Gm16754	Rangrf	Togaram1
Gclc	Mrpl14	Msl3l2	Cdkn1a	Spink2	Scarb1
Lgals9	Pax9	Gm39090	Cdcp1	Fkbp2	Pir
Baalc	Uqcrb	Cldn23	Gulp1	Lrfn4	Mtfr1
Slc4a7	Ccdc68	Gm50478	Rhou	Tuba8	Snhg5
Ceacam1	St3gal5	Gm43714	Pls1	C3ar1	Fancd2
Isg15	Nlrp4e	1700086O06Rik	Ecscr	1700061I17Rik	Cytip
H2ac19	Vsir	Gm36569	Map1b	Sema4d	Cadm1
Nbl1	Fam71f1	Cstf2t	Vegfb	Serpinb9d	Mtm1
Npy4r	Dpy19l1	Espnl	S100a7a	Arhgdig	Il1a
Plekhg5	Samd15	Gm44973	Bcl2l15	Dusp22	Thbd
Col1a1	Rangrf	B230311B06Rik	Apln	Cd38	Dbndd1
Glipr2	Spink2	Cdx1	Gchfr	Fabp2	Aldh18a1
Emb	1700012B09Rik	Klf12	Atf3	Ltf	Ero1lb
Scn1b	Fkbp2	Gm16151	Cldn34c1	Nppb	Sh2b2
Psmb9	Col4a4	Tns3	Hsd17b2	Gpr137	Calr
Itgb5	Lrfn4	Mustn1	Rarres2	Olfr373	Fos
P3h4	Tuba8	Ldb3	Insig1	Phldb2	Whamm
Slurp1	Rab17	B930094E09Rik	Ly6g	Atp5h	Ifi206
Camsap3	C3ar1	Sytl1	Laptm5	Mgst3	Nrxn3
Srrm4os	1700061I17Rik	Gm13470	Cenpm	Foxa2	Rdh10
	Prss22	Eva1b	Spint2	Oas1e	Prdm1
	Mertk	C1qtnf1	Ccn1	Crip2	Hey1
	Kctd16	Gm27030	Spp1	Flrt2	Mef2b
	Sema4d	Rab40b	Ccl20	B2m	4930512B01Rik
	Serpinb9d	Qpct	Krt19	D830044D21Rik	Scn1a
	Arhgdig	Zfp433	4930471E19Rik	Rpl26	Ankle1
	Cd38	mt-Nd1	Eif4ebp1	Tmem106a	Plekhh1
	Fabp2	D130020L05Rik	Hilpda	Chchd2	Parp3
	Ltf	Snai2	Aim2	S100z	Gm15579
	Nppb	Slc13a3	Resp18	Gm49498	Klf5
	Ext1	Gm567	Cox6a2	Smpdl3a	Msh3
	Akr1c18	Slc16a10	Lurap1l	Il5ra	Edem1
	Vax2	Ggt1	Alkbh2	Slco1c1	Fgf2
	Gpr137	Gm47204	Bcl3	Elmo1	Cmas
	Olfr373	Gm12248	Tmcc3	Crhbp	C030037D09Rik
	Phldb2	Ppm1h	Acap1	B930036N10Rik	Npl
	Atp5h	Gm10389	Rsbn1	Eid2	Pclaf
	Glod5	Gck	Btc	Muc2	Noct
	Mgst3	Fcgr4	Hoxb9	Znhit1	Timp4
	Foxa2	Pcdhb21	Fxyd2	Hbb-bs	Gpr3
	Oas1e	Ttc22	Prl2c2	Cdca7	Sorcs2
	Crip2	Garem2	D5Ertd615e	Spry2	Qrsl1
	B2m	Fbn1	Ube2c	Clec4d	Foxf2
	D830044D21Rik	Gm17750	Fosb	Pomp	Vegfa
	Rpl26	Cdc42ep5	Lect2	A4galt	Btg4
	Chchd2	Dpt	Rhox5	Eloc	Polr3g
	S100z	Zfp521	F2rl1	Tm4sf4	Dok3
	Gm49498	Zap70	Celf4	Ctse	Gm9774
	Lcn2	Sardh	Clca3b	Pfdn4	Gm29371
	Il5ra	Col12a1	Syt8	Rps6ka4	Camk2n1
	Syt17	Cmya5	Mmp10	Cks2	Sort1
	Slco1c1	Zhx1	Prl2c3	Ppp3ca	Gm30177
	Crhbp	Adamts16	2900042K21Rik	Cdkn2b	Sash1
	B930036N10Rik	Scx	Lbp	1700120C14Rik	Cx3cl1
	Eid2	Spocd1	Nos2	Rps19	Mipol1
	Muc2	Capn9	Stmn4	Snhg12	Sgk3
	Znhit1	Prickle2	Coro2a	Pdgfa	Pimreg
	Hbb-bs	Atp1b1	Ddah1	Calcoco1	Naa11
	Cdca7	Bglap2	Tmem171	Zcrb1	Kctd11
	Spry2	Adcy7	Slc25a12	Mest	1110017D15Rik
	Clec4d	Kcnk12	Padi1	Cyth4	C130074G19Rik
	Pomp	Arhgap24	Serpinb6b	Bpgm	Msrb2
	Tinagl1	Pmp22	Btg3	Col5a3	Samt1
	Col18a1	G430095P16Rik	Krt83	Gemin8	Ncaph
	Spata7	Zfp518a	Ubash3b	Oasl1	Chst15
	A4galt	Lctl	Hapln3	Fam3c	Bicc1
	Eloc	Gm19605	Dusp5	Hrh1	Prelid2
	Foxq1	Ttyh2	Trim66	Dgkb	Acan
	Tm4sf4	Zscan4-ps3	Clu	Gm17501	Nusap1
	Ctse	Ptpn14	Gprc5a	9130008F23Rik	Atp1a2
	Pfdn4	Lrrc32	Ffar4	Gm14632	Mapre3
	Rps6ka4	2900089D17Rik	Eya2	Ddt	Fam53b
	Cks2	Pou2f3	Ptprn	Prrt3	Ghitm
	Cdkn2b	Tg	Ankrd1	Liph	Pbk
	1700120C14Rik	Gm13594	Ier3	Shpk	Fam220a
	Rps19	Gdnf	Padi4	Zfp213	Dhcr7
	Snhg12	Rbm43	Chac1	Gm15867	3830406C13Rik
	Pdgfa	Rbm12b1	Schip1	Xaf1	Lrp8
	Calcoco1	Ccser1	Adgrv1	Cyp26b1	C530044C16Rik
	Zcrb1	Ldlrad4	Adm	9630028I04Rik	Map3k9
	Aldoc	Kcnd1	Itga2	Gstt3	Gm15104
	Mest	Galnt12	Tmem71	4930486L24Rik	Grin1
	Cyth4	Gm12602	Ceacam19	Gm7347	Sat1
	Bpgm	Gm10369	Trim54	Bola3	P4ha1
	Gemin8	Gm30938	Wfdc2	Tmem205	Cdca2
	Oasl1	Efs	Inpp4b	Cyfip2	Sp4
	Fam3c	Gprin3	Erc2	Pdk2	Fam129c
	Hrh1	Bank1	Stc1	Mrps14	Rbpj
	Dgkb	Pcdhb22	Klrc1	Adm2	Hcn3
	Gm17501	Gpd1	Gm43303	Fyn	S1pr5
	9130008F23Rik	Afap1l2	Jun	EU599041	Layn
	Gm14632	Gm12415	Klhl1	Rpl34	Cdc20
	Prrt3	Spink10	Cck	Alox12b	Tmem170
	Zfp213	Bpifc	Sprr1b	Gm47708	Tspan12
	Gm15867	Ankrd2	Dusp4	Prr5	Xlr
	Cyp26b1	Ccdc162	Fbxo32	Creb5	Slco4a1
	9630028I04Rik	Pcdhb16		S100a16	Galk1
	Sema6b	Selenop		Gm16062	Teddm3
	4930486L24Rik	A130051J06Rik		Nlrc5	Rrm2
	Gm7347	Pag1		Car8	Nsdhl
	Aldh1l2	Mchr1		Slc14a2	Gpt2
	Bola3	Ifi207		2010300C02Rik	Pank1
	Tmem205	Gm5431		Mrpl13	Gm14275
	Cyfip2	Asap3		Erich1	Paqr5
	Trib2	Tex12		Pik3r1	Tnfrsf22
	Pdk2	Gm10575		AW112010	Dzip1
	Asrgl1	1700019J19Rik		Syt5	4930513D17Rik
	Mrps14	Efemp1		Fabp5	Shcbp1
	Adm2	Papss2		Des	Nrm
	Fyn	Trmt12		Tubb3	Nectin2
	EU599041	Vdr		Srgn	Gm37592
	Rpl34	Gm20632		Tle1	Fbxl21
	Alox12b	Hacd4		Fam104a	Mxd1
	Gm47708	Gm30641		Zfp282	Aurka
	Creb5	Nckap5		Il24	Cebpb
	S100a16	Gm4577		Gm44275	Ppef2
	Gm16062	Vamp8		Lcp1	Acacb
	Tgfa	Mapk12		Cda	Mmp9
	Nlrc5	Fam227a		Gngt2	Shank2
	Car8	Pkhd1l1		Plekhj1	Spag5
	2010300C02Rik	Snta1		Tff1	Meis2
	Smoc2	Thbs3		Tpsab1	Ifnlr1
	Mrpl13	Ugt1a1		Rps27a	Fam193b
	Erich1	Zbtb11os1		Plekho1	Dnaaf3
	AW112010	Ccdc190		Slxl1	Espn
	Gm13387	Gm16124		Slc43a3	Epm2a
	Syt5	Cep295nl		Slc37a1	Sdsl
	Fabp5	Gm11149		Gm28052	Neurl1b
	Galnt15	Tmem119		Guca1a	Csdc2
	Srgn	Ptp4a3		Stard5	Tube1
	Tle1	Lrrc15		Slfn2	1700013F07Rik
	Fam104a	Lrp4		Wwc1	Cadps
	Zfp282	Zfp11		Cstdc5	Numb
	Il24	Cib3		Bst2	P2ry12
	Gm44275	Cdkn1c		Serpinb1a	Prss32
	Ampd3	1700125H20Rik		Acaa1b	Necap1
	Rab15	Elavl2		1520401A03Rik	Shfl
	Lcp1	Pakap		Tgfb1	Adora2a
	Cda	Foxs1		Dbndd2	Mmd
	Gngt2	Fmo4		Rpl13	Irx2
	Plekhj1	Hspb2		2310034O05Rik	Pfkp
	Tff1	Ddit4l		Rpl9	Mpp6
	Tpsab1	Sirpa		Plat	Kif4
	Rps27a	Phf11b		Vamp5	Arhgdib
	Plekho1	A930012L18Rik		Eif4e3	1700001K23Rik
	Slxl1	BC037039		Chchd5	Fam83d
	Mettl7b	Atp6v1g2		Trim29	Plk4
	Slc37a1	Gm26782		Trappc1	Id2
	Gm28052	mt-Nd3		Kcnh2	Crb1
	Guca1a	Ccn5		Nptx1	Ift80
	Stard5	Phactr1		1810037I17Rik	Soat1
	Slfn2	Mrgprf		Dnajc4	B4galt3
	Slc25a48	Ngf		Gna15	Rnf130
	Wwc1	Evi2a		S1pr2	Als2cl
	Cstdc5	Gm34961		Lipa	9430078K24Rik
	Bst2	Sh3rf2		Padi3	Fads2
	Acaa1b	Gjb2		Capg	Gm49291
	Kcnk2	2810001G20Rik		Tomm7	Col23a1
	1520401A03Rik	Abhd6		Glul	Areg
	Tgfb1	Emx2		Gm13715	Zfp57
	Dbndd2	Map6		Pbp2	Tubg2
	Rpl13	Fcgrt		Rab3b	Pphln1
	2310034O05Rik	Emp3		Scd1	Ppbp
	Rpl9	1810024B03Rik		Zmiz1	Rgs16
	Plat	Wfdc1		Plxna2	4930502E18Rik
	Chchd5	Zfp467		Ss18l2	Vmn2r60
	Trappc1	Pcdhga6		Dph3	Crisp1
	1810037I17Rik	Cacnb4		Renbp	Ubap1l
	Rnf144b	Hhex		Ephb6	Pkp3
	Dnajc4	Gm34684		Lbh	Efna5
	Il11	2510046G10Rik		Retsat	P2ry6
	Gna15	Arsg		Zfp993	Trip10
	S1pr2	Gm48882		Ptgis	Dapp1
	Lipa	Fbln5		Lsm3	Men1
	Padi3	Gbp2		Rusc2	Hspa5
	Capg	Gm16958		Rps5	Sdc3
	Tomm7	Npb		Fkbp11	Gid4
	Glul	Il12rb1		Ereg	Maff
	Gm13715	Pcdhb19		Mien1	Pdk3
	Pbp2	Mfsd3		Gm45837	Col8a1
	Rab3b	Capn3		Nudt22	Bhlhe40
	Scd1	Dcp1b		Sncg	Rad51c
	Zmiz1	Icam5		Morc1	Tigit
	Plxna2	Pon3		Dennd3	Cth
	Ss18l2	Folr2		Gm28959	Hes1
	Dph3	Gsdmd		Gm41724	Chn1
	Renbp	AA465934		2310003N18Rik	Fibcd1
	Ephb6	Gm48684		1810009A15Rik	Pgm2l1
	Lbh	Psmb8		Gm6121	1700028J19Rik
	Retsat	Ces1g		5430425K12Rik	Tmprss11b
	Zfp993	Odf3l1		Gm14137	Psrc1
	Ptgis	Apcdd1		Sh3pxd2a	Tbc1d8
	Lsm3	H2bu2		Zfp358	Stbd1
	Mmp13	9330188P03Rik		Neurl3	Tubb4a
	Fosl1	Txlnb		A930027H12Rik	Rgn
	Rusc2	Ugt1a8		Ndufb10	Serp1
	Rps5	Snn		Qsox1	Dclk1
	Fkbp11	Vgll3		S100a3	Ftx
	Ereg	2310015D24Rik		Mphosph8	Cebpd
	Mien1	Slc12a8		Itpripl1	Cyb561
	C4b	9930111J21Rik1		Cebpzos	Banp
	Gm45837	Robo2		Robo3	Tph1
	Nudt22	Iigp1		Rgs9	C9orf72
	Sncg	Kirrel3		Ly96	Slc25a32
	Pgf	Gm26620		Svop	Rbms3
	Morc1	Cxcr6		Cklf	Jmy
	Dennd3	Gm11772		Gm38414	Pi4k2b
	Gm28959	Pard3b		Mapk8	Rab6b
	Klra4	Sytl5		Cnih4	Trim44
	2310003N18Rik	Gas6		Fam189a2	Ppm1k
	2610528A11Rik	Glipr1		Nme2	Pacc1
	1810009A15Rik	Ang2		Ifi209	Zbtb8a
	Gm6121	9030612E09Rik		Cavin3	Cgn
	Mecp2	Slc6a2		Gfra2	AU015791
	5430425K12Rik	Cxcl17		Gm26885	Gm15512
	Gm14137	Dhx58		Hhat	Arrdc3
	Sh3pxd2a	Car1		Ctso	Enkd1
	Zfp358	Pla1a		BC018473	Ldc1
	Neurl3	Mettl7a2		Ppic	Cnfn
	A930027H12Rik	Abi3bp		Loxl4	Jaml
	Ndufb10	Gm15337		Csta2	Nanos1
	Qsox1	Scamp5		Psmb6	Ing2
	S100a3	Taco1os		Lce3c	Elovl7
	Mphosph8	Pde8a		Gm39469	Cenpi
	Itpripl1	Unc5d		Manf	Tnfaip2
	Igsf11	Ocstamp		Hao1	Nt5dc2
	Cebpzos	Gm26704		Nlrp4f	Depdc1b
	Robo3	Me3		Ccl2	Mgme1
	Rgs9	A930004D18Rik		Lilr4b	Gm1141
	Rnf183	Rtl3		Rgs7bp	Sprr2a2
	Ly96	Elfn1		Snrpd3	Pcdh9
	Svop	Ajm1		Rps7	Gstp2
	Cklf	Egfros		Rpa3	Ccng2
	Gm38414	Gcnt1		Gsta4	Mcm2
	Mapk8	Rtp4		Dpys	Slco1a5
	Cnih4	Trabd2b		Hspb8	Neurl4
	Fam189a2	Bhlhe22		Csf2	Aldh1a7
	Nme2	Tmem56		Gmfg	Gapdh
	Ifi209	Tgtp1		Ubtd1	Gpi1
	Cavin3	Grb14		Fbxo21	Akr1c13
	Gfra2	Aspn		Gjb4	Pcgf5
	Gm26885	B3galt1		Lysmd2	Cphx1
	Hhat	Plxnb1		Gstt1	Cln8
	BC018473	Prkcz		Tmem51	Khnyn
	Loxl4	Lima1		Rpl18a	Plpp6
	Csta2	Gm43191		Nupr1	Akr1b7
	Psmb6	Tas1r1		Pbxip1	Hcn2
	Lce3c	Pus7l		Ndufaf3	Pcdh17
	Gm39469	Emilin2		Coa3	Tnfrsf23
	Manf	Hopxos		Tmem40	Hs6st1
	Stac	Dcst1		H2-DMa	Slitrk6
	Hao1	Mrpl33		Odaph	Igf2bp1
	Fam71f2	Mapk8ip1		Plscr2	P2ry10b
	Nlrp4f	Gm50017		Gm17019	Gtpbp6
	Ccl2	Gm49889		Plin4	Insl3
	Podxl	Spef2		2010320O07Rik	Esco2
	Lilr4b	Gm20492		Prl2c5	Tmem151a
	Rgs7bp	Gjb5		Cyp11a1	Hagh
	Upp1	Trem2		Serpinf1	Hook2
	Snrpd3	Dipk1b		Hspb1	Wnt7b
	Rps7	1700003F12Rik		Hoxd3os1	Gm28551
	Rpa3	Arhgap28		Tarm1	Gm49450
	Dpys	Ccl6		Exoc3l4	Lemd2
	Tspan8	Arsj		Ccn4	Rnf135
	Hspb8	Lgr4		Osbpl3	Plek
	Csf2	Sgce		Ets2	Pax2
	Gmfg	Palmd		Msln	Gm35339
	Rufy4	Casp7		Gm4070	Cmip
	AU021092	Cox4i2		Rpl9-ps6	Ankrd13d
	Ubtd1	Ctf1		Krt6a	Ces1f
	Fbxo21	Tap1		Abcb1a	Epn2
	Lysmd2	Tgtp2		Fgf18	Doc2g
	Ebf2	Zfp972		Tmem45a	Fntb
	Armcx1	Dusp27		Foxf1	Etv2
	Tmem51	Fndc4		Rpl29	Naalad2
	Mrc1	Acpp		Rpl23	Esrrb
	Rpl18a	Gm49490		Nck2	Sema6d
	Frmd4b	Sod3		Osr1	Atxn7l2
	Nupr1	Ifi44		Prex1	Tnnt2
	Pbxip1	Nat8f4		Dmac1	Tmtc3
	Ndufaf3	Arhgap6		Gsta2	Sema4g
	Coa3	Stra6		Abr	Prokr1
	Tmem40	Gp1bb		Cdk14	A330033J07Rik
	H2-DMa	1810059H22Rik		Disp2	Fgf21
	Odaph	Gm12963		Sod1	Eno3
	Plscr2	Gask1b		Pitrm1	Gmnn
	Krt13	Gm13986		Oas1a	Pkmyt1
	Pthlh	Acss3		Bex3	Lfng
	Gm17019	Gm15417		Gm48544	Rad52
	Plin4	Megf10		C330024C12Rik	Rbm38
	2010320O07Rik	Postn		Phc2	Cdkl1
	Phlda2	Esr1		Mea1	Rassf7
	Prl2c5	Tmem44		Snrpc	Errfi1
	Krt80	Emilin1		Snrnp27	Ndst3
	Hspb1	Fbln7		Mt3	Isg20
	Tarm1	Panx1		Pheta1	Acp6
	Exoc3l4	Tspyl4		Myl7	Kif22
	Ccn4	Ccdc92b		Socs6	Sema3d
	Osbpl3	Gm13889		Col3a1	Gal3st1
	Ets2	Cyp3a13		AA467197	Parp16
	Msln	Pgm5		Rpl17	Asf1b
	Gm4070	9330185C12Rik		Mrps16	Rps6ka1
	Rpl9-ps6	1810062O18Rik		Slc40a1	Msto1
	Krt6a	Gm15398		Ston2	Gm4846
	Abcb1a	4930404A12Rik		Chrna1	Hpcal1
	Fgf18	Gm15473		Lhx8	Pim2
	Rpl29	Adamtsl2		Orm1	Knstrn
	Rpl23	Bco2		Pcp4l1	Tbc1d16
	Nck2	Gm49172		Ripor3	Stk17b
	Osr1	Xrra1		Mrpl53	Zfp503
	Prex1	Nrp2		Rps16	Tpi1
	Sdf2l1	Sytl2		Sema3a	Txnip
	Dmac1	Fn1		Gm44386	Ero1l
	Cdk14	Cbr3		Cd164l2	Catsperd
	Disp2	Efhc2		Mrpl32	Iapp
	Sod1	Csad		Tslrn1	P4ha2
	Pitrm1	Gm30122		Chchd1	Ninj1
	Bex3	Grk4		2810408I11Rik	Nsun3
	Gm48544	Tmtc1		Spns3	Golt1b
	C330024C12Rik	Slc26a2		Gm14221	Ovol1
	Mthfd2	Mcc		Lrig1	Gm20732
	Phc2	Gm31410		Myom2	Gucy2g
	Mea1	Cd109		Gadd45gip1	1700023H06Rik
	Snrpc	Apol8		Ly6a	Pdia4
	Snrnp27	Chst13		Atp1a3	Tmem231
	Dusp8	Plb1		Mrpl12	Hsd11b1
	Mt3	Gas7		Eef2k	Tnfsf15
	H2-K1	Npepl1		Gm44709	Wnt7a
	Pheta1	C230034O21Rik		Zxdc	Asgr1
	Myl7	Itgb8		Dnmt3l	Tpd52
	Socs6	Ak1		Zmym6	Gtpbp2
	AA467197	Gm48045		Lyrm9	Nek2
	Rpl17	Dbil5		Pde2a	Adgrg1
	Mrps16	Gm43302		9530053A07Rik	Elmod1
	Ston2	Bambi		Gm50397	Pvr
	Chrna1	2310040G24Rik		B4galt6	Rab24
	Lhx8	Pcdhb17		Foxred2	Gata4
	Orm1	Apol9a		Epha4	Chil1
	Ddit3	Gm14418		Tpsb2	Magt1
	Pcp4l1	Tmem154		Plet1	Thbs2
	Cavin2	Spon2		Nme4	Gnpda2
	Ripor3	Col6a2		Pdgfc	Fam57b
	Mrpl53	Ttc36		Gm40117	Junb
	Rps16	Gm16364		Hba-a2	Lifr
	Sema3a	Peli2		Cisd1	Zfp109
	Gm44386	mt-Nd4l		Anapc11	Polr3h
	Cd164l2	C230035I16Rik		Stard10	Fam13a
	Mrpl32	C1qtnf3		Acsl6	Pgam1
	Tslrn1	Gm17552		Slc37a2	Isyna1
	Chchd1	Gbp6		Klk10	Sinhcaf
	Rhpn2	Gm32817		Speer4e	Hmox1
	2810408I11Rik	Ptgs1		Il1b	Flrt3
	Spns3	Enpep		Hsp90aa1	Reep6
	Slc14a1	Dnaic2		Il13ra1	Gm16310
	Gm14221	Nt5e		Grem1	Gm32742
	Lrig1	BC065403		Rgcc	Itpka
	Myom2	Tgfb2		Oas2	9630014M24Rik
	Ggta1	AC147806.2		Gm11273	Tmem95
	Gadd45gip1	Cplx2		Rftn1	Gm3839
	Ly6a	Orm2		Itgb3	Adipor2
	Atp1a3	Msx3		Parvb	Muc1
	Mrpl12	Fgfr1		Traf1	Acvrl1
	Eef2k	Slc1a2		Pfn4	Cxcl3
	Gm44709	Clec2d		Ndufaf8	Gm13830
	Zxdc	Rtn4rl1		Arhgef37	Ptcra
	Dnmt3l	9630013D21Rik		Rtn2	Ezr
	Zmym6	Anxa8		Rala	Klrg1
	Lyrm9	Mxra8		Apol9b	Nfil3
	Pde2a	Nell2		Cryab	Ncapg
	Gm10030	mt-Atp6		Gjc2	Egln3
	9530053A07Rik	Cib2		Il34	Plk2
	Gm50397	A730071L15Rik		Chmp2b	Arhgap33
	B4galt6	Rhoj		Tmem223	Trem3
	Foxred2	Gm39323		Tcam1	9330182L06Rik
	Epha4	Slco2a1		Rdh5	Gfpt1
	Tpsb2	Nkain4		Gm43057	Resf1
	Plet1	Gm20468		Mapkapk3	Gpcpd1
	Nme4	Lypd2		Eif3k	Uba6
	Rnd3	Gm45338		Ethe1	Depdc1a
	Gm40117	Gm16183		Slc12a2	Inhba
	Cisd1	Serpina6		Far2os1	Ptgs2os2
	Anapc11	Gm49083		Tbata	Lrrc49
	Stard10	Gm16537		Pfdn1	Macrod1
	Acsl6	Ifit3b		Aldh1l1	Pbx1
	Slc37a2	Lox		Gm49767	Soat2
	Klk10	Klf4		Otog	Mmp23
	Speer4e	Adgrf4		Penk	Slc15a4
	Il1b	Prcd		Abcg1	Gm47343
	Hsp90aa1	Ifit1		Lce1a2	Pxdc1
	Grem1	Podxl2		Angptl4	Gm14410
	Rgcc	Fbxl16		Hint3	Sema6c
	Oas2	Rgs2		Hspe1-rs1	Rfxap
	Gm11273	Sgsm1		Foxp1	Gap43
	Ranbp3l	Prss23		Dennd5b	Clcn3
	Rftn1	Kctd14		Serpinb9g	Tigd2
	Itgb3	Ass1		Mtln	Rbm47
	Parvb	Fez1		Rpl23a	Alkbh5
	Traf1	Pstpip1		Gm15050	Ece2
	Gipr	Macroh2a2		Kdsr	Ogg1
	Pfn4	Myl10		Npnt	Pard6a
	Ndufaf8	Ppp1r26		Rps12	Kif23
	Arhgef37	Rbp1		Alpk2	Car9
	Rtn2	Ssc5d		Nutf2	Net1
	Rala	Irgm1		Gadd45b	Tbx6
	Cryab	Cst3		Ggct	Prdm8
	Il34	Htra4		Pop5	Gba
	Chmp2b	Gypc		Gm43672	Mki67
	Psat1	Rsph9		Krt79	Ptgds
	Tcam1	Myh9		Gnat1	Mat2a
	Rdh5	Cdhr1		Snrpe	Psg17
	Atg9b	Klhl30		Klk7	Scgb1c1
	Gm43057	Gxylt2		Gm12744	Aire
	Mapkapk3	Arap2		Lrp1	Impa2
	Eif3k	Gm46658		Mgst2	A730043L09Rik
	Ethe1	Gm4841		Pfdn2	Pcdh20
	Slc12a2	Sp140		Sap18b	Gm41271
	Tbata	Serpinb9		Med28	Cldn34c2
	Pfdn1	Gm9732		Kif21b	Sh3yl1
	Aldh1l1	Fjx1		Gm19554	Sgtb
	Trib3	Aamdc		Ophn1	Alox12e
	Gm49767	Tns2		Stap2	Rims2
	Otog	Lrfn1		Prkab1	Map2k6
	Penk	Cgref1		Taf10	Adh7
	Abcg1	Gnat2		Scg5	Dact3
	Lce1a2	Cpne8		Col4a2	Gm10197
	Selenbp1	Angpt4		Ifi27l2b	Hnrnph3
	Hint3	Gm15413		Ptpn22	Pitpnc1
	Angptl4	5730409E04Rik		Plac8	Cyp19a1
	Hspe1-rs1	Cgnl1		Ydjc	Tdp1
	Foxp1	Serhl		Ccl5	Ripk4
	Dennd5b	Cpeb1		Sgcd	Vps37a
	Spire2	Tpm2		Ccdc13	Zdhhc14
	Pkp2	Kif26b		Hba-a1	2700097O09Rik
	Serpinb9g	E230016K23Rik		Mrpl35	Gm17041
	Ngef	Ntrk3		Arl4d	Cyp27a1
	Rpl23a	Rab39b		Dynll1	Cacna1i
	Elf3	Tgm2		Rtn4	Acadm
	Gm15050	Rai14		Selenok	C1ra
	Kdsr	Adcy3		Serpinb9f	Cyp2s1
	Npnt	Gm9913		Prnd	Etv1
	Rps12	AB124611		Gm17749	Mcam
	Cd24a	Ppfia4		Rpl14	Pycr1
	Nutf2	Cd80		Slit2	Cdc25c
	Alpk2	Col4a6		Pdzk1ip1	Zfp639
	Gadd45b	Gm15410		Trappc6a	Taf7l
	Ggct	Rgs20		Smtnl1	Scin
	Pop5	Ggact		Ly6c1	Cdk2ap2
	Gm16754	Calml4		Gm16430	Eya1
	Krt79	Tnfrsf11a		Gbp9	Zc3h14
	Snrpe	Gm32914		Tspan15	Egln1
	Gnat1	Mrvi1		Cxxc4	Ybx3
	Klk7	Borcs7		Fgf7	Rnf152
	Gm12744	Ociad2		Ndufa7	Rab11fip1
	Lrp1	Cspg4		Tmem156	Unc13c
	Mgst2	Slc29a3		Wincr1	Tpx2
	Cdkn1a	S100b		Mrps24	Gm960
	Pfdn2	Gm45022		Bad	Prkar2b
	Sap18b	2810430I11Rik		Mrpl42	Rapgef5
	Med28	Tgfb1i1		Vasn	Hcar2
	Kif21b	Dkk3		Csrp3	Scn11a
	Gm19554	1500011B03Rik		Fcna	Slc45a3
	Ophn1	Smim4		Clec4e	P2rx3
	Stap2	Fcrlb		Ksr2	Fbxo2
	Prkab1	Gm41442		Fgd1	Cyb5r1
	Taf10	C4bp		Emc9	Rslcan18
	Scg5	Creb3l1		Srgap3	Gm14133
	Cdcp1	Kitl		1700007L15Rik	Ccdc85c
	Col4a2	AW551984		Gm33051	Poln
	Ifi27l2b	Matn2		Ces2g	Samd1
	Ptpn22	A530020G20Rik		Lingo3	Clic5
	Ydjc	Hpx		Gstk1	Tspan1
	Ccl5	Bid		Gdf15	Slc6a4
	Gulp1	Lama4		Pvt1	Trip13
	Sgcd	Cdcp3		Plaur	Plekha6
	Ccdc13	E330013P04Rik		Irak1	Tmem170b
	Mrpl35	Slc44a1		Steap1	Fam131c
	Dynll1	Gm17382		Deptor	Sdc4
	Rtn4	Sgca		Nrip1	Ect2
	Selenok	A330102I10Rik		Mal	Gm12868
	Serpinb9f	Gm26740		Aknad1	Wdr54
	Prnd	Sesn3		Tgfb3	Aicda
	Rhou	Gm9949		Gm12648	Gm38973
	Gm17749	Kank4os		Bvht	Tmem185a
	Pls1	Tenm3		Tnfaip8l1	Jrk
	Ecscr	4930412C18Rik		Pam16	Eepd1
	Rpl14	Ripk3		Macc1	Ckap2l
	Slit2	Albfm1		Klra2	Hyal1
	Pdzk1ip1	Trim5		Cobl	Krt20
	Trappc6a	Bmper		Lrrc75b	Sprr2e
	Ly6c1	1700029I15Rik		S100a9	Sprr2a1
	Map1b	6030445D17Rik		Gng8	Hoxb8
	Gm16430	Sp110		Rnf227	Klhl8
	Tspan15	Kbtbd3		Ryr3	4930447F24Rik
	Cxxc4	Adarb1		3110039M20Rik	Id4
	Ndufa7	Itgbl1		Gm20005	Rad23a
	Tmem156	Tmem69		Maoa	Ntng1
	Wincr1	Cacng7		Sec61b	Parp6
	Mrps24	Amy1		Rab3il1	Gm47003
	Bad	Pard3bos2		Smg6	Gm9902
	Mrpl42	Ak5		Enthd1	Car11
	Vasn	Mapk13		Ephx2	Gale
	Csrp3	Gm20512		Pparg	Gas2l3
	Fcna	Akap12		Thbs1	Gm20518
	Clec4e	Ccdc63		Cenpx	Ppm1j
	Vegfb	Sec16b		Adam15	Smtn
	Ksr2	4930547M16Rik		U90926	Zfp9
	Fgd1	Fam186b		AU018091	Mapk8ip3
	Srgap3	Gm14295		Atp2c2	Olfml3
	1700007L15Rik	Mrln		Cited1	Intu
	Gm33051	Ifi47		Fam210b	Lgr6
	Lingo3	Gm33424		Rbmx2	Rap1gap
	Gstk1	A430018G15Rik		Nostrin	4930404I05Rik
	S100a7a	Pdzd3		Gm15541	Prr11
	Gdf15	Gm15222		S100a10	Nuggc
	Pvt1	Foxl2os		Gm44067	Ska3
	Plaur	Otos		Lrrc51	Chka
	Irak1	Cbs		Bdh1	Cdk20
	Steap1	Actg2		Rasgrp3	Vgf
	Deptor	Pard6g		Gm20744	Tlcd2
	Nrip1	Fam25c		Trmt112	Pfkfb3
	Mal	Ccdc74a		Rasa4	Accs
	Aknad1	Il17b		Tmprss11e	Fer1l6
	Tgfb3	Ephb3		Gm27021	Hk2
	Gm12648	Atox1		R3hdml	Hexim1
	Bcl2l15	AI429214		Selplg	BC065397
	Pam16	Pde5a		Adam19	Has3
	Tnfaip8l1	Nlrp1b		Scnm1	Ccdc3
	Macc1	Gm15834		5033406O09Rik	Igsf8
	Klra2	Notch1		Kank2	Calcrl
	Cobl	Gm9048		Hsd17b7	Tmprss11a
	Apln	Gm17455		Rpl36al	Cxcl2
	S100a9	Ckap4		Serpinb9b	Lad1
	Gng8	Itga11		Sorbs2	L3hypdh
	Rnf227	Rilp		Tspan14	Kctd21
	Ryr3	Crlf1		Pdlim1	Prodh
	3110039M20Rik	Smpdl3b		Rps15a	Kif6
	Gchfr	Gm12843		Galnt18	Gm48795
	Sec61b	Piezo2		Adamts14	Cldn3
	Atf3	Phyhd1		Gm11520	Pck2
	Cldn34c1	Nckap5l		Sh3bgrl3	AC160336.1
	Smg6	Kif5a		CAAA01066123.1	Ptgs2
	Hsd17b2	Vtcn1		Stip1	Akr1c12
	Enthd1	Cygb		Gnaz	Zfp692
	Ephx2	Wfdc6a		1700007K13Rik	Llgl1
	Pparg	Gm35167		Mirt1	Mid2
	Cenpx	Selenom		Dynlrb1	Agap1
	Adam15	Nuak1		Alox8	Gm28373
	U90926	Ehd2		Rpl32	Ccnb1
	Rarres2	Dbn1		Pdcd5	4833439L19Rik
	AU018091	Serpinh1		Rpl22l1	Tlr3
	Atp2c2	D030028A08Rik		Ccdc124	Wdr95
	Cited1	Pla2g2e		Sap18	Snca
	Fam210b	F830016B08Rik		Fabp7	Acer2
	Insig1	Slc16a9		Sprr2h	Sulf2
	Rbmx2	Reck		1700021F05Rik	Ppp1r15a
	Gm15541	Has2		Nefl	Bub1
	S100a10	Tcf7		Naglu	Gm26793
	Gm44067	Dip2b		D2hgdh	Gm4610
	Lrrc51	Tnfsf13b		Gm40723	Aldoa
	Bdh1	Nalcn		Gm44777	Gpr149
	Rasgrp3	S100a4		Commd6	Wdpcp
	Gm20744	Ubd		Aldh1a3	Snrnp48
	Trmt112	Pcdhb7		Mcub	Prkg2
	Rasa4	Gbp3		Tmem163	E2f8
	Tmprss11e	Aff3		Fam167a	Nxf3
	Gm27021	Gm2619		Rasgef1a	Plag1
	R3hdml	Capns2		Hif1a	Pip5k1b
	Selplg	Mettl7a1		Gpr39	Zfp395
	Adam19	Pgam2		Rabac1	Tstd1
	Ly6g	Tsacc		Txn1	Kcnf1
	Scnm1	Hs3st3b1		Crlf2	Fgfbp1
	5033406O09Rik	Cd59a		Ada	Opn3
	Rpl36al	Gm15406		Fam129a	D630029K05Rik
	Serpinb9b	Adamts3		Uqcc2	Nqo1
	Laptm5	Apol10b		Mrpl21	Tspan33
	Cenpm	Gstt2		Tdrkh	Ache
	Tspan14	Gm33055		Rpl35a	Npepps
	Pdlim1	Slc13a4		Vstm5	Pmaip1
	Rps15a	Gm8098		Ccdc153	Pros1
	Galnt18	Ugt1a7c		Hacd1	Shb
	Spint2	Gm34304		Tmem200a	Pja1
	Adamts14	Gm49804		Mrpl47	Arid5a
	Gm11520	Gm48933		Sema3b	Gm50037
	Sh3bgrl3	Bgn		Swi5	Glt1d1
	CAAA01066123.1	Il16		Cpt1c	Fgfr1op2
	Stip1	9230114K14Rik		Gm13056	Plek2
	1700007K13Rik	Ifih1		Pdpn	Gm48559
	Mirt1	Nudt7		Plch2	Tnxb
	Dynlrb1	Tppp3		Glyat	Ung
	Ccn1	Car2		Irs1	Kif18b
	Alox8	Zfp365		Trim6	Mgarp
	Rpl32	Tmem62		Plaat3	Retreg1
	Pdcd5	Lyz2		Mrpl23	Car6
	Ccdc124	Fzd6		Reep5	Eml5
	Rpl22l1	Vmn1r51		Dusp3	Cdhr2
	Sap18	Gm47101		Uchl1	Cblc
	Fabp7	Gm19276		Csrnp1	4930432K21Rik
	Sprr2h	Pitpnm2		Afp	Mxd3
	Spp1	Zfp563		Ctsc	Ccdc88c
	1700021F05Rik	N6amt1		Cib1	Gmpr
	Nefl	Plpp3		Ppp1r14a	Bhlhb9
	Naglu	Kalrn		Lgals3	Slc12a3
	D2hgdh	Il2rb		Cycs	Gm20400
	Ccl20	Rora		Hspe1	Hoxb7
	Commd6	Gpc3		2410006H16Rik	Arhgef28
	Gm44777	Gm12100		Ifi27l2a	Rab11fip4
	Aldh1a3	BC049762		Higd1a	Gm10644
	Mcub	Tacc1		Mindy4	Zfp937
	Tmem163	Krt10		Cox17	Hvcn1
	Fam167a	Akap17b		Lama3	Ldha
	Krt19	4833418N02Rik		4930556M19Rik	Plk1
	Rasgef1a	Gm1976		Gm36988	Slc25a28
	Hif1a	Mmp2		Rasl11b	Rph3al
	Gpr39	Sdr42e1		4930431P22Rik	Cpox
	Rabac1	Flicr		Gm17349	Mvd
	Txn1	Cyp7b1		Bc1	Spidr
	Crlf2	Gm12052		Gm39459	F11r
	Ada	Zfp469		Ptk2b	Gpr137c
	Uqcc2	Gm13261		Cxcl10	Ulbp1
	4930471E19Rik	Cyp2j12		Hist1h4n	Syt7
	Mrpl21	A630052C17Rik		Rps23	Sfmbt2
	Tdrkh	Car3		Tnfrsf9	Upk3bl
	Rpl35a	Gm42679		Gsta1	Fkbp4
	Vstm5	Apobec3		Col4a1	Prss12
	Hacd1	Adamts9		Ltbp3	Gpr35
	Eif4ebp1	4930578M01Rik		Dgkh	Ddx4
	Tmem200a	Rab27a		Gm43126	Cog6
	Mrpl47	Aldh7a1		Cysrt1	Morc4
	Hilpda	Gpha2		Ptpre	Gsn
	Sema3b	Tcte3		Med21	Itga8
	Swi5	Arhgef15		Fstl1	Pcdhgb2
	Gm13056	Zmiz1os1		Rps10	Serpine1
	Pdpn	Abhd14b		Krt17	Arhgap22
	Glyat	Phtf1os		Rpl18	Tmem107
	Aim2	Gm35608		Sag	Col5a1
	Irs1	Pdgfrb		Alox5ap	Dpf1
	Trim6	9530052C20Rik		Bend5	Ccnd3
	Resp18	Uba7		Gng2	Ldlrap1
	Mrpl23	Tmeff1		Ptn	Gm17200
	Reep5	Orm3		Fdx1	Fabp4
	Dusp3	Gm9801		Tgm5	Plppr2
	Cox6a2	Gm14167		Gm3776	Sox5
	Csrnp1	Gm31645		Nmnat2	Anln
	Uchl1	Gm37800		Gm10053	Eno1b
	Afp	Synpo		Igfbp7	Ccdc69
	Ctsc	Cyp2f2		Gm45732	Stmn1
	Cib1	Igsf10		Clec2f	Saa3
	Lurap1l	Zhx3		Slc7a8	Xlr3c
	Ppp1r14a	Baiap2		Snrpd1	Olfm1
	Alkbh2	Tent5a		Tdrp	Efcab11
	Lgals3	Gm49417		Thyn1	Sgo1
	Cycs	mt-Nd6		Flacc1	Hsd17b1
	Bcl3	Vmn1r43		Slc11a1	Bhlhe41
	Hspe1	Fcgbp		Cisd3	Ptch1
	Tmcc3	Lgals2		Ksr1	Fgf13
	2410006H16Rik	Col11a1		Rragd	Chst1
	Ifi27l2a	Itih2		Ccdc180	Fam162a
	Higd1a	mt-Atp8		S100a11	Lpcat1
	Acap1	Rftn2		Stac2	Pdgfd
	Mindy4	Gm26737		Fdx2	Ak4
	Rsbn1	Clec2e		Slc6a13	Oca2
	Btc	Ccr7		Cobll1	Pde9a
	Hoxb9	Pde3b		Rnasek	Nadk2
	Cox17	C430014B12Rik		Add2	Tmem45b
	Lama3	Mxra7		Galk2	Spry4
	4930556M19Rik	Podnl1		S100a14	Ddx41
	Gm36988	Etfbkmt		Tmbim4	Ddit4
	Rasl11b	Adgra2		Dhdh	Grasp
	4930431P22Rik	Fndc10		Cavin1	Shtn1
	Gm17349	Cirbp		Prag1	Gm50371
	Bc1	Gm49694		Gm50295	Zan
	Gm39459	Tcf7l1		Siglecg	Tnfaip3
	Ptk2b	5730414N17Rik		Lilrb4a	2610002M06Rik
	Cxcl10	Gm10762		Slpi	Cxadr
	Hist1h4n	mt-Co3		Vax2os	Irf8
	Rps23	Fhl1		Stab1	Slc29a2
	Tnfrsf9	Adgrg2		Socs1	Klra6
	Col4a1	Dchs1		Ccl4	Evl
	Ltbp3	Gbp4		Serpinb6c	Gm6093
	Dgkh	Ccdc183		Dhh	Lypd1
	Gm43126	Wtip		Hspb11	Klhl42
	Fxyd2	Xcr1		Lmo1	Pgp
	Ptpre	H3c15		Slc1a7	Cenpq
	Med21	Pltp		Ptrh1	Insm1
	Rps10	Slc7a2		Mst1	Kntc1
	Prl2c2	2510009E07Rik		Snhg6	Hoxb13
	Krt17	Tnfaip6		Timm17a	Clk3
	Rpl18	Tcta		Fmn2	Fndc3a
	D5Ertd615e	Kctd1		Fscn1	Tubb2a
	Sag	Ceacam2		Fcho1	Cdkn2d
	Bend5	Gm49333		Cdh17	Gabrg3
	Ube2c	Tnnt1		Cdc42ep2	Mterf2
	Fosb	2500004C02Rik		Znrd1	Hivep1
	Gng2	Cela1		Efemp2	Lrp2bp
	Fdx1	Gm12205		Dpy30	Pard6b
	Lect2	Gm19412		Lims2	Ugt2b34
	Nmnat2	Aspa		Serpinb7	Piga
	Gm10053	Irgm2		Klk6	Gm49602
	Rhox5	Pde1b		Gm38416	Fcgr3
	Gm45732	Bnc2		Urah	Ccdc40
	Clec2f	Thnsl2		Frrs1	H2ac12
	Snrpd1	Medag		Epn3	Hoxaas2
	Thyn1	Neurl1a		Slit1	Ip6k3
	Flacc1	Plcb1		Hspa2	Phex
	Slc11a1	Abcd2		Xrcc5	Lmntd2
	Cisd3	Adgb		Cdsn	Ctnnal1
	F2rl1	Tnfrsf11b		Mdga1	B430305J03Rik
	Ksr1	Gm16230		Lyar	Tgif1
	Rragd	Fam13c		Ccl8	Creld1
	Ccdc180	Rnf139		Tmem64	Crtap
	S100a11	Myl4		Pla2g2d	B4galt7
	Fdx2	Tmem117		Coro6	Fendrr
	Slc6a13	Snapc5		Gm34455	Akr1b3
	Cobll1	Igfbp6		Gclc	Col4a3
	Rnasek	Pcdhb18		Lgals9	Erfe
	Add2	Enpp5		Baalc	0710001A04Rik
	Galk2	Dhrs4		Rpl27a	Ciart
	S100a14	Tspan32		Ptp4a1	Mxi1
	Tmbim4	Col1a2		Rps11	Gpx6
	Dhdh	Hykk		Rpl21	Prss35
	Cavin1	Pth1r		5430416N02Rik	Smtnl2
	Prag1	Plxdc1		Zfp653	Slc18b1
	Celf4	Angpt1		A530040E14Rik	Aurkb
	Clca3b	Adamts12		Rpl15	Gm27221
	Siglecg	Emc2		AI413582	Cpne1
	Lilrb4a	Ttc12		Mcpt8	Dlgap5
	Syt8	Tbx3os1		2200002D01Rik	Spred3
	Mmp10	Efr3b		S100a8	Plekha7
	Prl2c3	Arhgap27		Prdx5	Agmo
	Slpi	Cpm		Slc4a7	Hmga1
	2900042K21Rik	Pknox2		Retnlg	Smarcad1
	Vax2os	Slc17a9		Ceacam1	Ptprr
	Stab1	Sned1		Isg15	Ankrd33b
	Socs1	1700109K24Rik		Park7	Hsph1
	Ccl4	A930041C12Rik		Adam8	Dyrk3
	Serpinb6c	P4ha3		Mrpl30	Selenbp2
	Dhh	Vav2		H2ac19	Gyg
	Hspb11	Otulinl		Pcmtd1	Supt3
	Lmo1	Fat4		Mrps25	Spsb4
	Slc1a7	Rgs3		Tcp11x2	Ostn
	Ptrh1	Nat1		Nbl1	Top2a
	Mst1	Lrp11		Npy4r	Cr2
	Snhg6	Mannr		Syngr3	Cxxc5
	Timm17a	Aldh3a1		Gm10471	Nxph4
	Fscn1	2900005J15Rik		Plekhg5	Pcdhgb7
	Fmn2	Trpv1		Lbhd1	L3mbtl3
	Fcho1	Gm12915		Crppa	Klhl32
	Cdh17	Nrbp2		Card19	Gm20402
	Cdc42ep2	Abcc5		Aqp3	Mpnd
	Lbp	4933427E11Rik		Car5b	Rab32
	Znrd1	Erlec1		Slco5a1	Ctla2a
	Efemp2	Dio2		Rpl38	Cenpf
	Dpy30	Pkhd1		Dmd	Map3k1
	Lims2	Sv2a		Txndc17	Haus8
	Klk6	Gm31597		Tmem37	9430018G01Rik
	Gm38416	Rab7b		Cldn6	Nrg2
	Urah	Trdn		Pkd1l2	Hspa4l
	Frrs1	Apol6		Sprr1a	Kif2c
	Slit1	Fbxl13		Cxcr2	Bnip3
	Nos2	Gm12589		Col1a1	Esp15
	Hspa2	AC113595.1		Glipr2	Trp63
	Xrcc5	Speg		Lynx1	Cdkl3
	Stmn4	Ankrd35		Loxl2	Pdk1
	Cdsn	Gm20633		Gm26569	Rtkn2
	Mdga1	Gm5627		Ndufb6	Tmod2
	Lyar	Gm45091		Trnp1	Lonp1
	Coro2a	Zfp995		Hhatl	Sdr39u1
	Ddah1	Gm14124		Gm48512	Arhgap42
	Tmem64	Rsu1		Casp4	Dach1
	Pla2g2d	Slc4a8		Gm3716	Oasl2
	Gm34455	Slc9a9		Emb	Tmed9
	Tmem171	Tmem202		Zfp978	Trim27
	Rpl27a	Sla2		Egfl7	Ccnb2
	Ptp4a1	Sema4f		Ndufab1	Vmn2r3
	Rps11	Gm48521		Pfdn6	2024-03-09
	Rpl21	Cyp4v3		Gm28037	Lif
	5430416N02Rik	Hopx		Tafa1	Hoxa9
	Zfp653	E230016M11Rik		Sat2	Cp
	A530040E14Rik	Gm4107		F730043M19Rik	Gfral
	Rpl15	Fam20a		Gm43154	Gm49504
	Slc25a12	Gpr176		Timm10	Hmga1b
	AI413582	Cilp2		Card10	Vopp1
	Mcpt8	Entpd2		Unc5a	Tubb5
	2200002D01Rik	Gm43720		Ppp1r16b	Pole2
	S100a8	Rnase10		Arl5c	Mvb12a
	Prdx5	Ifit3		Pold4	BB365896
	Padi1	Ntn4		Atp8b5	Chrnb1
	Retnlg	Ebf1		Scn1b	Sele
	Park7	Lmcd1		Rps24	Twf1
	Adam8	Creb3l4		Abcc12	Mis18bp1
	Mrpl30	Ank2		H2-Eb1	Cep72
	Serpinb6b	Amhr2		Fmr1nb	Vbp1
	Pcmtd1	Adh1		1190007I07Rik	Ceacam16
	Mrps25	Ccl9		Rorc	Plxna4
	Btg3	Rsad2		Psmb3	Vcam1
	Tcp11x2	Tspo		Spsb1	Atp11b
	Krt83	Ugt1a6a		Psmb9	Dhfr
	Syngr3	Tns1		Itgb5	Vldlr
	Gm10471	Cacna1a		Tmc7	C730002L08Rik
	Lbhd1	Enho		Vmn1r139	Lvrn
	Crppa	D030040B21Rik		Pttg1	Sapcd2
	Ubash3b	Plscr4		Tex101	Dnajc12
	Card19	Gm4544		Tm6sf1	Herpud1
	Car5b	Gm31105		Tspan13	Prkcb
	Aqp3	Gm21284		Nes	Itga3
	Slco5a1	Gm12216		Arl14	Jmjd6
	Rpl38	AA986860		Ccdc88b	Hexim2
	Hapln3	Rasl12		Tctex1d2	Iba57
	Dmd	Cd151		Hoxb6	Foxa3
	Dusp5	Lmbr1		Sbsn	Slc22a29
	Txndc17	Myl1		Tmem50b	Psg22
	Tmem37	Ddr2		Mlf1	Col20a1
	Cldn6	Arhgef4		Rassf4	Otub2
	Pkd1l2	Arhgap32		Pappa	Gm30541
	Sprr1a	2610300M13Rik		Siae	Cldn4
	Trim66	Tnfrsf19		Halr1	Cxcl5
	Cxcr2	Slc2a2		Ost4	Styk1
	Lynx1	Scube3		Foxd2os	Cep55
	Loxl2	Ccn3		Fxyd5	Abcb4
	Clu	Plcd1		Nlrp3	H1f2
	Gm26569	Bbox1		Med29	Slc7a4
	Ndufb6	Cyp2j6		Serpinb11	Pif1
	Trnp1	Ski		Txndc16	Snx25
	Hhatl	Oxtr		Tcp11l2	Pgk1
	Gm48512	Fam43a		Krt14	Mzb1
	Casp4	Gm20658		Slc6a19	Apold1
	Gm3716	Rnf125		P3h4	Primpol
	Gprc5a	Aebp1		Tcf3	Gm14391
	Ndufab1	2024-03-03		Mgst1	Serping1
	Egfl7	Esyt3		Ifitm10	Pacrg
	Zfp978	Insc		Col7a1	Sell
	Pfdn6	D930028M14Rik		Prr32	Asns
	Gm28037	Notch2		Cldn9	Adora1
	Tafa1	Gpr75		Ccdc58	Prxl2a
	Sat2	Eya4		Teddm1b	A330009N23Rik
	Ffar4	Thoc5		Ly6d	Smoc1
	F730043M19Rik	Mylk		Gstp1	Gm11992
	Timm10	Gm13778		Ngp	Armcx6
	Gm43154	Ndnf		Irf7	Siglec15
	Card10	Nkain2		Gm5662	Gfod1
	Unc5a	mt-Co2		Cysltr1	Ube2t
	Ppp1r16b	Ankrd44		Gab2	F8a
	Arl5c	Gm19391		Them6	Cyp4f39
	Pold4	Fam71e1		Itga7	Usp18
	Atp8b5	Smarcd1		Tomm5	Ccbe1
	Rps24	Mtss2		Slurp1	Prxl2c
	Eya2	Ctns		Gng5	Dlgap1
	Abcc12	Oas3		Cd68	Ccna2
	Ankrd1	Tas1r3		Dcxr	Rgs8
	Ptprn	Enpp1		Platr16	Rnf128
	H2-Eb1	Agbl3		Olfr889	Gys1
	Ier3	Pdzrn3		Ucp2	Dapk1
	Fmr1nb	Pik3r3		Pcolce2	Rnf126
	Padi4	Omd		Rps18	4833427F10Rik
	Chac1	Tbcd		Stfa3	Gm49396
	1190007I07Rik	Greb1		Crip1	Lamb3
	Rorc	Lamb2		Rpl11	Cdca7l
	Psmb3	Endod1		Adgrl3	Epb41l5
	Spsb1	Gng7		Adgrg7	Gm4847
	Schip1	Cfh		Rpl12	Ncam2
	Tmc7	Gm47438		Syt12	Selp
	Vmn1r139	Fbn2		3300005D01Rik	Epha2
	Pttg1	Il33		Camsap3	Cadm2
	Adgrv1	Il1rl1		Nod2	Uap1l1
	Tex101	Il1rn		Slc29a1	Ckap2
	Tm6sf1	Cmklr1		Srrm4os	Zfp773
	Tspan13	Map7d2		Pde3a	Acot2
	Adm	Insyn1		Fuom	Ybey
	Nes	Aoc3		Lypd5	Pgm1
	Arl14	Plec		H2-Q7	Hgfac
	Ccdc88b	1700119H24Rik		Slc4a11	Bsg
	Tctex1d2	Adamts2		Rpl19	Tnni3
	Hoxb6	Lgi4		Rhd	Cd53
	Itga2	Gm14327		Rnd1	Gm35507
	Sbsn	Colec12		Cul9	Lum
	Tmem71	Gbp10			Npy1r
	Tmem50b	Tnnc1			Lpin2
	Ceacam19	Smim27			Gm27176
	Mlf1	Unc45b			E130308A19Rik
	Rassf4	Ppp1r3c			Ptprf
	Pappa	Cys1			Ska1
	Siae	Tmem100			Pdia6
	Halr1	Pagr1b			Exoc3l
	Ost4	9030407P20Rik			Fgf11
	Foxd2os	Gpc4			Aspm
	Fxyd5	Skida1			Cars
	Nlrp3	Ltc4s			Tpcn2
	Med29	Gm9946			Spesp1
	Wfdc2	Igll1			Klra1
	Trim54	Cav1			Proser2
	Serpinb11	Krba1			Mgat4a
	Txndc16	Cd163			Slc25a1
	Tcp11l2	Oas1g			Itpr2
	Krt14	Gm32014			E330009J07Rik
	Slc6a19	Hdc			Gm527
	Tcf3	Gm49271			Grn
	Mgst1	Gm26797			Klf15
	Ifitm10	Rprm			Nampt
	Inpp4b	Gm41396			Ribc1
	Col7a1	Gm17597			Slc2a1
	Prr32	Osbp2			Larp1b
	Erc2	Rcsd1			Fbln2
	Stc1	Dpy19l3			Sap30
	Ccdc58	Dhrs9			BC048403
	Cldn9	A530095I07Rik			Samt1b
	Klrc1	Golga7b			Clstn3
	Teddm1b	Hs6st2			Mybl2
	Ly6d	1700034E13Rik			Spata5l1
	Gstp1	AAdacl4fm3			Anxa5
	Ngp	Aox1			Tbx18
	Irf7	Gm8883			Map4k5
	Gm5662	F8			Heph
	Cysltr1	Cmpk2			Reep4
	Gab2	Ldhd			Fut1
	Them6	AW011738			4930442G10Rik
	Itga7	Mmp15			Ramp3
	Tomm5	Trdmt1			Siah2
	Gng5	Fndc7			Frat2
	Gm43303	Sparc			Nrn1
	Jun	Spink13			Bdkrb2
	Cd68	Myb			Tnfsf9
	Dcxr	H2ac18			Dpysl2
	Platr16	Ptx3			Aqp8
	Olfr889	Rflnb			Arhgef39
	Ucp2	Gm5930			Dusp9
	Pcolce2	Wfdc3			Wars
	Rps18	Adrb2			Steap4
	Stfa3	Klhdc8b			Clybl
	Klhl1	Gm16677			Hmmr
	Crip1	BC024063			Lpin1
	Cck	Nxpe4			Lims1
	Rpl11	Gm5602			Cenpa
	Adgrl3	ccdc198			Kcp
	Sprr1b	Gm5914			Rnf39
	Adgrg7	B230217C12Rik			Il7
	Rpl12	Ddo			Dnajb9
	Dusp4	mt-Nd5			Snx22
	Syt12	A830019P07Rik			Zbtb18
	Fbxo32	Igf1			Qdpr
	3300005D01Rik	Nipsnap1			Fsd1l
	Nod2	Cst6			Nckap1l
	Slc29a1	Slc25a17			Homer1
	Fuom	Ctxn3			Phldb1
	Pde3a	Arnt2			Krt18
	Lypd5	Mcts2			Nuf2
	H2-Q7	Paqr7			Pik3cd
	Slc4a11	Ly6g5b			Foxo1
	Rpl19	Gm15411			Mok
	Rhd	Gm36026			Bri3bp
	Rnd1	Fam180a			Ogfod2
	Cul9	B230307C23Rik			Gm17634
		Cdh18			Gm47854
		Pbld2			Prelid1
		1700042O10Rik			Ccsap
		Gm14488			Ghrh
		Ehf			2810408A11Rik
		Xylt1			Arhgap19
		Apol7e			Fdps
		Pcbp3			Tln2
		1700057G04Rik			Cxcl1
		Vnn1			Jak3
		2610008E11Rik			Mpp1
		Zdhhc15			Acvr2b
		1110006O24Rik			Cd93
		Gal3st4
		Sema4a
		Cd302
		Bmp4
		Gm48336
		Daam2
		Gm47018
		Atp8b1
		Mgat3
		Grik2
		mt-Nd2
		Fzd8
		Gm15133
		Nectin1
		Fhl4
		Abca8b
		Zfp784
		Hk1os
		Itga10
		Slc44a5
		Dhrs13os
		BC034090
		Art3
		Gm47512
		Gm11423
		Sema5b
		Slc16a4
		Cnih2
		Nek10
		Dlx5
		Plcb4
		Edar
		H4c8
		Gm10516
		Tmem25
		Fam229b
		Tspan7
		Dusp15
		Sparcl1
		1190005I06Rik
		Scn3a
		Dnah7b
		Epha10
		Comp
		Izumo4
		Fggy
		Dnm1
		D830035M03Rik
		Gm47962
		Acat3
		Kcnip3
		Dcst2
		mt-Cytb
		Perp
		Ankrd34a
		Acyp2
		Kdm4d
		Il18
		A330076H08Rik
		2210417A02Rik
		9330159F19Rik
		Pdgfra
		Gm14403
		Lst1
		Ces4a
		Vwa5a
		Defb45
		Rspo2
		Trpm5
		Gm30074
		Myo10
		Masp1
		Ush1g
		Dact2
		Ogdhl
		Gm42788
		Cacnb1
		9130023H24Rik
		Atp6ap1l
		Gm14322
		Fam186a
		Ankrd13b
		Gucy2e
		Gstm4
		Sox12
		Tlr1
		Cd248
		Gm45083
		Adam12
		Col5a2
		Gm13203
		Myl9
		Fmod
		Nfatc1
		Ogn
		Gm17745
		Slc43a2
		Eda2r
		Tacr2
		Gm30459
		Prrx2
		Pilra
		Timp2
		Gm12743
		Lrrc17
		Fgfr2
		Gm20522
		Gm12185
		Slc17a8
		Clmp
		Raet1d
		Gm11266
		Gsdma
		Hdac10
		Ptgfrn
		Hey2
		4930461G14Rik
		2410022M11Rik
		Hpgd
		Platr3
		Lhfpl3
		Gm14902
		Nlrc3
		Emx2os
		Angptl2
		Hebp1
		Fbxl12os
		Gm14288
		A630023A22Rik
		Chst11
		Rbm20
		Tesmin
		Lpar1
		Zfp967
		Fam131a
		Gm8773
		9230116N13Rik
		Gm30984
		B230398E01Rik
		Ppp1r1b
		Zfp970
		Sobp
		Gramd3
		Gm21814
		Smim40
		BC147527
		Csrp2
		A230065N10Rik
		Mical1
		Hrct1
		Prkd1
		Synm
		Fads6
		Glis1
		Osr2
		Gm34278
		Ncam1
		Nudt4
		Dlx4os
		A830082N09Rik
		Mcf2l
		Ablim3
		Hormad2
		B3gnt8
		Uroc1
		Tafa5
		Sgcg
		Gbp8
		Gm49097
		Cfap161
		Bmpr1b
		Gpld1
		Id3
		Faah
		Cpa4
		Mgll
		Gm7609
		Myh14
		Rnf150
		Rtn4r
		Rgs10
		Kif5c
		A730020M07Rik
		Rab44
		Tpm1
		Col6a3
		Cstad
		Tctex1d4
		Nr1h4
		Ugt1a6b
		Hbb-y
		Oas1c
		A730056A06Rik
		Olfr920
		Gm30329
		Gstt4
		9930014A18Rik
		Pcdh19
		Gm19744
		Il17d
		Galnt4
		Rcan2
		Plpp1
		Runx3
		Birc3
		Hsd17b11
		Sema5a
		Unc5c
		B3gnt9
		Tvp23a
		A730020E08Rik
		Ddc
		Has2os
		Inmt
		Stard6
		Grb10
		Serpine2
		Efhd1
		Lgals3bp
		Eml2
		Ick
		Epas1
		Cxcl12
		P2rx6
		A730063M14Rik
		Tnnc2
		Cebpa
		Gm47416
		Vsig10l
		Scrg1
		Gpatch4
		Runx2os1
		A230057D06Rik
		Slc22a18
		Slc6a7
		Gm32618
		Gm49711
		Gm12092
		Igtp
		Ror2
		0610009L18Rik
		Mettl7a3
		Srgap1
		Pi15
		2610203C22Rik
		Cyp4f14
		Sertad4
		Fut7
		Sncaip
		Gm15408
		Gm12056
		BC016548
		Casq2
		Bfsp1
		Vipr2
		Gpsm3
		E130317F20Rik
		Slc18a1
		9230102O04Rik
		Ccdc80
		S100a5
		Capn6
		Sp100
		Ly6m
		Gm14326
		Gm10125
		Mme
		F3
		Igfbp2
		9930111J21Rik2
		Ptgfr
		Msrb3
		Arhgap8
		6820426E19Rik
		Gm26705
		Ccl11
		mt-Nd4
		Cntn5
		Cd1d1
		Klhdc8a
		9330198N18Rik
		Sh3rf3
		Fgf10
		P2rx5
		Tgfbr2
		Lama2
		Gm34342
		Gm10432
		Tvp23bos
		Gm10130
		Fmnl3
		Cd276
		Gm29292
		Cfap100
		Clec11a
		Gm8765
		Gbp5
		1500002F19Rik
		Paqr8
		Vwa5b2
		Apod
		Nap1l3
		Pdgfrl
		Ccdc141
		Pid1
		Atp13a3
		Gm36660
		1700087I21Rik
		Apol7a
		C1qtnf6
		Sdc2
		Lpcat2
		Cavin4
		Runx1t1
		Gm48324
		Gm42664
		Folr1
		4930506C21Rik
		Stat5a
		Plekhg1
		Chrdl1
		Chit1
		Mapk11
		2310001H17Rik
		Sco2
		Gm49463
		2810402E24Rik
		Apoa4
		Thrb
		Cotl1
		Gm17090
		Nlrx1
		Plppr3
		Romo1
		Cav2
		Actr3b
		Ak3
		Bmf
		Gm44148
		Cers5
		Stag3
		Agt
		Tph2
		Cers3
		4930592C13Rik
		Gm16861
